# Supplementary material for: Pathophysiology and inflammatory biomarkers of sulfur mustard-induced corneal injury in rabbits
Source: PLoS One. 2021 Oct 12;16(10):e0258503. doi: 10.1371/journal.pone.0258503 (PMC8509852; doi:10.1371/journal.pone.0258503)
Supplement: S1 Dataset — (XLSX) [file pone.0258503.s001.xlsx]

## Sheet: Pachymetry_Corneal thickness
	110838.01.006.01 - HD Characterization Pachymetry Measurements
	Rabbit ID	Group ID	Exposure time (min)	Date	Exposure time (min)	Study Day	Date	Right eye Average (µm)	Right Eye Minimum (µm)	Right Eye Standard Deviation (µm)	Left Eye Average (µm)	Left Eye Minimum (µm)	Left Eye Standard Deviation (µm)	overall right eye average of Group (µm)	overall right eye STD of Group (µm)	overall right eye SEM of Group (µm)
	1	A	5 min	2015-06-22	5 min	Pre	2015-06-22	405	397	3.8	404	400	7.6	377.833	18.9147	7.7219
	2	A	5 min	2015-06-22	5 min	Pre	2015-06-22	353	352	1.6	348	336	6.9
	3	A	5 min	2015-06-22	5 min	Pre	2015-06-22	391	376	12.1	400	383	6.6
	4	A	5 min	2015-06-22	5 min	Pre	2015-06-22	373	363	4.3	365	356	6.5
	5	A	5 min	2015-06-22	5 min	Pre	2015-06-22	363	362	1.7	365	362	2.7
	6	A	5 min	2015-06-22	5 min	Pre	2015-06-22	382	379	4.7	335	375	6.1
	7	F	7 min	2015-06-22	7 min	Pre	2015-06-22	378	370	7.3	372	368	1.3	369.167	12.8595	5.24987
	8	F	7 min	2015-06-22	7 min	Pre	2015-06-22	372	367	2.6	390	387	2.9
	9	F	7 min	2015-06-22	7 min	Pre	2015-06-22	363	358	4.5	373	368	4.2
	10	F	7 min	2015-06-22	7 min	Pre	2015-06-22	365	353	7.1	395	336	8.3
	11	F	7 min	2015-06-22	7 min	Pre	2015-06-22	350	344	4.1	351	346	2.6
	12	F	7 min	2015-06-22	7 min	Pre	2015-06-22	387	384	1.8	389	386	2.9
	64	F	7 min	2015-06-22	7 min	Pre	2015-06-22	NA	NA	NA	NA	NA	NA
	13	B	5 min	2015-06-22	5 min	Pre	2015-06-22	368	364	3.1	375	370	6.5	371.571	12.921	4.88368
	14	B	5 min	2015-06-22	5 min	Pre	2015-06-22	367	360	8.1	367	362	4.9
	15	B	5 min	2015-06-22	5 min	Pre	2015-06-22	371	367	2.9	387	381	5.4
	16	B	5 min	2015-06-22	5 min	Pre	2015-06-22	378	377	1	380	376	3.1
	17	B	5 min	2015-06-22	5 min	Pre	2015-06-22	394	391	3.3	395	393	3.1
	18	B	5 min	2015-06-22	5 min	Pre	2015-06-22	372	370	2.1	375	373	2.1
	58	B	5 min	2015-06-22	5 min	Pre	2015-06-22	351	348	3.3	368	361	5.4
	19	G	7 min	2015-06-22	7 min	Pre	2015-06-22	380	371	5.2	373	371	2.7	363.833	16.1297	6.58492
	20	G	7 min	2015-06-22	7 min	Pre	2015-06-22	360	358	3.3	370	365	4.5
	21	G	7 min	2015-06-22	7 min	Pre	2015-06-22	362	358	4.3	398	396	1.6
	22	G	7 min	2015-06-22	7 min	Pre	2015-06-22	385	384	1.3	400	397	2.1
	23	G	7 min	2015-06-22	7 min	Pre	2015-06-22	342	338	3.7	373	371	2.1
	24	G	7 min	2015-06-22	7 min	Pre	2015-06-22	354	353	0.8	352	349	2.4
	25	H	7 min	2015-06-22	7 min	Pre	2015-06-22	357	351	4.9	351	348	2.6	370.333	12.3882	5.05745
	26	H	7 min	2015-06-22	7 min	Pre	2015-06-22	384	379	8	375	374	1.2
	27	H	7 min	2015-06-22	7 min	Pre	2015-06-22	381	380	1.7	375	365	5.7
	28	H	7 min	2015-06-22	7 min	Pre	2015-06-22	354	353	0.7	355	350	4
	29	H	7 min	2015-06-22	7 min	Pre	2015-06-22	371	364	5.4	376	373	2.2
	30	H	7 min	2015-06-22	7 min	Pre	2015-06-22	375	362	9.1	368	362	4.8
	31	C	5 min	2015-06-22	5 min	Pre	2015-06-22	407	403	3.2	408	407	0.8	390	17.5214	10.116
	32	C	5 min	2015-06-22	5 min	Pre	2015-06-22	372	365	4.3	365	364	0.9
	33	C	5 min	2015-06-22	5 min	Pre	2015-06-22	391	380	7.9	389	386	2.4
	34	D	5 min	2015-06-22	5 min	Pre	2015-06-22	418	411	6.2	432	429	2.4	380.857	23.8846	9.02755
	35	D	5 min	2015-06-22	5 min	Pre	2015-06-22	413	412	1.9	413	412	1.7
	36	D	5 min	2015-06-22	5 min	Pre	2015-06-22	367	364	2.4	373	362	7
	37	D	5 min	2015-06-22	5 min	Pre	2015-06-22	372	369	2.6	378	372	3.9
	38	D	5 min	2015-06-22	5 min	Pre	2015-06-22	362	354	4.3	381	376	2.3
	39	D	5 min	2015-06-22	5 min	Pre	2015-06-22	367	363	2.9	363	359	1.8
	47	D	5 min	2015-06-22	5 min	Pre	2015-06-22	367	358	3.2	354	348	4.7
	59	D	5 min	2015-06-22	5 min	Pre	2015-06-22	NA	NA	NA	NA	NA	NA
	40	I	7 min	2015-06-22	7 min	Pre	2015-06-22	381	377	2.7	382	381	0.8	368	22.441	9.16151
	41	I	7 min	2015-06-22	7 min	Pre	2015-06-22	349	340	7	362	358	3.5
	42	I	7 min	2015-06-22	7 min	Pre	2015-06-22	384	379	3.4	382	379	2.5
	43	I	7 min	2015-06-22	7 min	Pre	2015-06-22	332	325	5.8	341	334	5.9
	44	I	7 min	2015-06-22	7 min	Pre	2015-06-22	374	369	5.2	393	389	3.2
	45	I	7 min	2015-06-22	7 min	Pre	2015-06-22	388	387	1.4	393	389	2.7
	46	E	5 min	2015-06-22	5 min	Pre	2015-06-22	358	354	2.5	358	352	4	388.167	18.8618	7.70029
	48	E	5 min	2015-06-22	5 min	Pre	2015-06-22	390	384	5.3	406	406	0
	49	E	5 min	2015-06-22	5 min	Pre	2015-06-22	388	383	3.8	382	372	7.3
	50	E	5 min	2015-06-22	5 min	Pre	2015-06-22	401	399	2.2	405	401	2.8
	51	E	5 min	2015-06-22	5 min	Pre	2015-06-22	413	399	10.6	397	392	3.3
	59	D-14 day	5 min	2015-06-22	5 min	Pre	2015-06-22	379	370	4.7	382	374	5.5
	52	J	7 min	2015-06-22	7 min	Pre	2015-06-22	391	383	5.9	386	382	3.2	387.5	13.7514	5.61397
	53	J	7 min	2015-06-22	7 min	Pre	2015-06-22	375	366	6.8	384	383	0.7
	54	J	7 min	2015-06-22	7 min	Pre	2015-06-22	376	374	2.6	395	392	2.6
	55	J	7 min	2015-06-22	7 min	Pre	2015-06-22	376	366	10.7	403	396	7.1
	56	J	7 min	2015-06-22	7 min	Pre	2015-06-22	403	395	7.9	399	397	2.3
	57	J	7 min	2015-06-22	7 min	Pre	2015-06-22	404	399	4.4	394	389	3.9
	46	E	5 min	2015-06-23	5 min	6 hours	2015-06-23	381	372	6.1	398	397	0.8	431.333	25.2085	10.2913
	48	E	5 min	2015-06-23	5 min	6 hours	2015-06-23	437	431	5.8	409	390	14.2
	49	E	5 min	2015-06-23	5 min	6 hours	2015-06-23	438	437	1.4	383	367	11.1
	50	E	5 min	2015-06-23	5 min	6 hours	2015-06-23	451	449	2.1	412	405	5.2
	51	E	5 min	2015-06-23	5 min	6 hours	2015-06-23	443	434	6.4	401	398	3.3
	59	D-14 day	5 min	2015-06-23	5 min	6 hours	2015-06-23	438	436	1.7	378	367	5.3
	52	J	7 min	2015-06-23	7 min	6 hours	2015-06-23	507	401	70.5	404	397	5.2	451.667	40.158	16.3944
	53	J	7 min	2015-06-23	7 min	6 hours	2015-06-23	419	415	4.1	384	375	9.3
	54	J	7 min	2015-06-23	7 min	6 hours	2015-06-23	445	442	3.2	343	336	5.6
	55	J	7 min	2015-06-23	7 min	6 hours	2015-06-23	396	366	14.8	397	394	3.4
	56	J	7 min	2015-06-23	7 min	6 hours	2015-06-23	470	453	12.9	408	400	5.4
	57	J	7 min	2015-06-23	7 min	6 hours	2015-06-23	473	457	21.2	389	381	6.9
	1	A	5 min	2015-06-24	5 min	1	2015-06-24	520	506	13.5	418	408	7.7	533.333	101.121	41.2825
	2	A	5 min	2015-06-24	5 min	1	2015-06-24	426	417	4.5	354	353	0.6
	3	A	5 min	2015-06-24	5 min	1	2015-06-24	670	661	11.3	398	392	8
	4	A	5 min	2015-06-24	5 min	1	2015-06-24	499	478	30.1	373	367	2.7
	5	A	5 min	2015-06-24	5 min	1	2015-06-24	444	431	11.7	358	356	2.6
	6	A	5 min	2015-06-24	5 min	1	2015-06-24	641	578	30.7	385	370	11.3
	7	F	7 min	2015-06-24	7 min	1	2015-06-24	656	620	34	392	382	6.2	510.333	103.813	42.3813
	8	F	7 min	2015-06-24	7 min	1	2015-06-24	NA	NA	NA	NA	NA	NA
	9	F	7 min	2015-06-24	7 min	1	2015-06-24	517	484	27.8	367	362	3.9
	10	F	7 min	2015-06-24	7 min	1	2015-06-24	396	381	21	381	372	5.1
	11	F	7 min	2015-06-24	7 min	1	2015-06-24	567	546	17.1	357	352	3
	12	F	7 min	2015-06-24	7 min	1	2015-06-24	540	492	34.5	404	401	5.4
	64	F	7 min	2015-06-24	7 min	1	2015-06-24	386	376	14.4	353	348	6
	46	E	5 min	2015-06-24	5 min	1	2015-06-24	584	546	38.8	357	354	2.7	688	56.9526	23.2508
	48	E	5 min	2015-06-24	5 min	1	2015-06-24	682	664	12.3	384	383	1.6
	49	E	5 min	2015-06-24	5 min	1	2015-06-24	748	739	8.3	382	379	3.1
	50	E	5 min	2015-06-24	5 min	1	2015-06-24	725	719	6.5	389	382	3.7
	51	E	5 min	2015-06-24	5 min	1	2015-06-24	707	680	17.7	399	392	3.8
	59	D-14 day	5 min	2015-06-24	5 min	1	2015-06-24	682	672	8.5	373	364	5.3
	52	J	7 min	2015-06-24	7 min	1	2015-06-24	669	652	14.9	376	361	11.2	633	162.665	66.4078
	53	J	7 min	2015-06-24	7 min	1	2015-06-24	736	712	24.9	397	392	4
	54	J	7 min	2015-06-24	7 min	1	2015-06-24	786	782	3.7	399	396	2.2
	55	J	7 min	2015-06-24	7 min	1	2015-06-24	384	358	15.1	403	396	5.7
	56	J	7 min	2015-06-24	7 min	1	2015-06-24	742	699	25	403	400	2
	57	J	7 min	2015-06-24	7 min	1	2015-06-24	481	470	8.3	388	383	4.8
	13	B	5 min	2015-06-26	5 min	3	2015-06-26	698	981	13.4	376	376	0.9	689.167	161.168	65.7964
	14	B	5 min	2015-06-26	5 min	3	2015-06-26	691	681	5.8	376	375	0.8
	15	B	5 min	2015-06-26	5 min	3	2015-06-26	710	702	5.6	373	373	0.5
	16	B	5 min	2015-06-26	5 min	3	2015-06-26	NA	NA	NA	NA	NA	NA
	17	B	5 min	2015-06-26	5 min	3	2015-06-26	391	389	1.7	404	392	5.3
	18	B	5 min	2015-06-26	5 min	3	2015-06-26	773	727	43.5	394	391	2.4
	58	B	5 min	2015-06-26	5 min	3	2015-06-26	872	828	34.3	358	351	3.8
	19	G	7 min	2015-06-26	7 min	3	2015-06-26	776	749	13.9	393	390	3.2	957	137.791	56.253
	20	G	7 min	2015-06-26	7 min	3	2015-06-26	928	889	37.1	375	372	2.6
	21	G	7 min	2015-06-26	7 min	3	2015-06-26	869	840	16	394	393	1.2
	22	G	7 min	2015-06-26	7 min	3	2015-06-26	1058	995	28.9	397	389	6.9
	23	G	7 min	2015-06-26	7 min	3	2015-06-26	1165	1160	5.9	371	369	3.8
	24	G	7 min	2015-06-26	7 min	3	2015-06-26	946	934	11.6	375	370	2.9
	46	E	5 min	2015-06-26	5 min	3	2015-06-26	590	583	5.8	357	354	1.9	851.333	165.752	67.6681
	48	E	5 min	2015-06-26	5 min	3	2015-06-26	822	740	35.3	397	394	2.2
	49	E	5 min	2015-06-26	5 min	3	2015-06-26	961	900	52.3	393	389	5.2
	50	E	5 min	2015-06-26	5 min	3	2015-06-26	1055	985	41.9	400	398	3.5
	51	E	5 min	2015-06-26	5 min	3	2015-06-26	925	877	49.2	393	387	4.1
	59	D-14 day	5 min	2015-06-26	5 min	3	2015-06-26	755	727	22	393	387	3.3
	52	J	7 min	2015-06-26	7 min	3	2015-06-26	654	543	56	385	381	5	797	260.132	116.334
	53	J	7 min	2015-06-26	7 min	3	2015-06-26	989	970	15.1	402	395	5.6
	54	J	7 min	2015-06-26	7 min	3	2015-06-26	1007	985	21.2	385	378	6.7
	55	J	7 min	2015-06-26	7 min	3	2015-06-26	407	403	3.2	389	383	4.2
	56	J	7 min	2015-06-26	7 min	3	2015-06-26	928	922	5.4	405	402	2.2
	57	J	7 min	2015-06-26	7 min	3	2015-06-26	NA	NA	NA	406	404	1.3
	31	C	5 min	2015-06-30	5 min	7	2015-06-30	1058	1039	14.9	412	411	2.4	771.667	273.975	158.18
	32	C	5 min	2015-06-30	5 min	7	2015-06-30	745	714	29.1	392	390	2.3
	33	C	5 min	2015-06-30	5 min	7	2015-06-30	512	490	30	387	375	9.6
	25	H	7 min	2015-06-30	7 min	7	2015-06-30	1220	1170	54.6	344	341	1.7	723.5	330.539	134.942
	26	H	7 min	2015-06-30	7 min	7	2015-06-30	510	488	18.8	391	387	2.5
	27	H	7 min	2015-06-30	7 min	7	2015-06-30	1057	1017	33	374	374	0.5
	28	H	7 min	2015-06-30	7 min	7	2015-06-30	471	435	25.4	347	344	4
	29	H	7 min	2015-06-30	7 min	7	2015-06-30	461	419	33	374	369	3.9
	30	H	7 min	2015-06-30	7 min	7	2015-06-30	622	595	29.3	394	393	1.2
	46	E	5 min	2015-06-30	5 min	7	2015-06-30	437	437	0.9	358	354	3.3	779.667	213.679	87.234
	48	E	5 min	2015-06-30	5 min	7	2015-06-30	618	604	18	396	395	1.1
	49	E	5 min	2015-06-30	5 min	7	2015-06-30	906	902	2.8	393	388	2.5
	50	E	5 min	2015-06-30	5 min	7	2015-06-30	855	720	89.6	396	393	3.4
	51	E	5 min	2015-06-30	5 min	7	2015-06-30	1024	936	66.6	397	393	3.4
	59	D-14 day	5 min	2015-06-30	5 min	7	2015-06-30	838	830	9.1	388	385	2.8
	52	J	7 min	2015-06-30	7 min	7	2015-06-30	670	650	14.8	385	380	3.4	790.333	299.635	122.325
	53	J	7 min	2015-06-30	7 min	7	2015-06-30	1068	1019	51.6	389	386	2
	54	J	7 min	2015-06-30	7 min	7	2015-06-30	1106	1079	30.1	390	389	1.2
	55	J	7 min	2015-06-30	7 min	7	2015-06-30	388	377	8.1	388	377	8.2
	56	J	7 min	2015-06-30	7 min	7	2015-06-30	971	935	26.1	388	378	5.5
	57	J	7 min	2015-06-30	7 min	7	2015-06-30	539	536	4.5	405	405	0.9
	34	D	5 min	2015-07-07	5 min	14	2015-07-07	DEAD	DEAD	NA	NA	NA	NA	763.4	233.997	104.647
	35	D	5 min	2015-07-07	5 min	14	2015-07-07	DEAD	DEAD	NA	NA	NA	NA
	36	D	5 min	2015-07-07	5 min	14	2015-07-07	DEAD	DEAD	NA	NA	NA	NA
	37	D	5 min	2015-07-07	5 min	14	2015-07-07	628	610	12.8	389	387	1.6
	38	D	5 min	2015-07-07	5 min	14	2015-07-07	1067	1035	23.2	384	382	2.2
	39	D	5 min	2015-07-07	5 min	14	2015-07-07	550	532	13.1	368	366	2.8
	47	D	5 min	2015-07-07	5 min	14	2015-07-07	962	853	106.4	363	358	6.3
	59	D	5 min	2015-07-07	5 min	14	2015-07-07	610	613	605	380	378	2.1
	40	I	7 min	2015-07-07	7 min	14	2015-07-07	1184	1149	33.3	395	391	2.1	843.667	346.291	141.373
	41	I	7 min	2015-07-07	7 min	14	2015-07-07	396	394	1.6	363	364	2.9
	42	I	7 min	2015-07-07	7 min	14	2015-07-07	842	831	8.5	400	396	5.4
	43	I	7 min	2015-07-07	7 min	14	2015-07-07	1004	942	72.7	349	345	3.1
	44	I	7 min	2015-07-07	7 min	14	2015-07-07	460	438	17.9	387	387	0.5
	45	I	7 min	2015-07-07	7 min	14	2015-07-07	1176	1080	77.2	386	384	1.6
	46	E	5 min	2015-07-07	5 min	14	2015-07-07	422	420	2.1	360	354	8.5	616	151.769	72.4507
	48	E	5 min	2015-07-07	5 min	14	2015-07-07	512	471	32.5	396	393	2.7
	49	E	5 min	2015-07-07	5 min	14	2015-07-07	601	570	38.6	383	377	5.7
	50	E	5 min	2015-07-07	5 min	14	2015-07-07	833	813	14.4	407	402	3.2
	51	E	5 min	2015-07-07	5 min	14	2015-07-07	712	537	136.3	399	387	6.5
	NA	NA	NA	NA	NA	NA	NA	NA	NA	NA	NA	NA	NA
	52	J	7 min	2015-07-07	7 min	14	2015-07-07	515	491	17.3	388	386	1.9	706.667	253.7	108.661
	53	J	7 min	2015-07-07	7 min	14	2015-07-07	1012	965	53.6	397	387	4.4
	54	J	7 min	2015-07-07	7 min	14	2015-07-07	988	953	29.8	393	390	2.4
	55	J	7 min	2015-07-07	7 min	14	2015-07-07	390	378	7.3	405	399	6.3
	56	J	7 min	2015-07-07	7 min	14	2015-07-07	812	763	33.8	405	402	2.4
	57	J	7 min	2015-07-07	7 min	14	2015-07-07	523	500	20.5	401	395	4.7
	46	E	5 min	2015-07-14	5 min	21	2015-07-14	409	407	2.7	354	352	1.1	637.6	174.678	78.1182
	48	E	5 min	2015-07-14	5 min	21	2015-07-14	760	749	10.9	391	389	1.4
	49	E	5 min	2015-07-14	5 min	21	2015-07-14	493	462	21.3	357	348	7.8
	50	E	5 min	2015-07-14	5 min	21	2015-07-14	798	774	20.9	399	394	3.3
	51	E	5 min	2015-07-14	5 min	21	2015-07-14	728	662	77.6	366	350	11
	52	J	7 min	2015-07-14	7 min	21	2015-07-14	679	533	104.3	371	365	8.2	776.167	279.941	114.285
	53	J	7 min	2015-07-14	7 min	21	2015-07-14	1023	961	70.3	385	379	4.3
	54	J	7 min	2015-07-14	7 min	21	2015-07-14	1012	927	60.5	402	394	4.2
	55	J	7 min	2015-07-14	7 min	21	2015-07-14	410	386	12.5	415	410	4
	56	J	7 min	2015-07-14	7 min	21	2015-07-14	1023	997	25.6	409	406	3
	57	J	7 min	2015-07-14	7 min	21	2015-07-14	510	497	9.7	397	393	2.7
	46	E	5 min	2015-07-21	5 min	28	2015-07-21	398	386	7.2	355	353	1.9	587.6	174.718	78.1362
	48	E	5 min	2015-07-21	5 min	28	2015-07-21	556	517	35	396	394	1.7
	49	E	5 min	2015-07-21	5 min	28	2015-07-21	462	439	18.4	370	366	2.6
	50	E	5 min	2015-07-21	5 min	28	2015-07-21	829	776	68.9	409	406	2.4
	51	E	5 min	2015-07-21	5 min	28	2015-07-21	693	576	63.2	410	404	5
	52	J	7 min	2015-07-21	7 min	28	2015-07-21	484	478	5.4	388	386	1.5	738.333	303.115	123.746
	53	J	7 min	2015-07-21	7 min	28	2015-07-21	948	925	23.3	412	405	6.5
	54	J	7 min	2015-07-21	7 min	28	2015-07-21	1063	992	66.3	409	404	2.2
	55	J	7 min	2015-07-21	7 min	28	2015-07-21	386	382	4.8	398	397	0.8
	56	J	7 min	2015-07-21	7 min	28	2015-07-21	1018	977	47.4	405	399	6.6
	57	J	7 min	2015-07-21	7 min	28	2015-07-21	531	505	24.9	408	405	1.7
	Day	Avg. Right Eye Pachymetry measurements for exposure time 5 min (µm)	Avg. rt. Pachymetry measurements for exposure time 2.5 min	Avg. rt. Pachymetry measurements for exposure time 2.5 min	SEM. Right Eye Pachymetry measurements for exposure time 5 min (µm)	Day	Avg. Right Eye Pachymetry measurements for exposure time 7.0 min (µm)	SEM. Right Eye Pachymetry measurements for exposure time 7.0 min (µm)	Day	Avg. Pachymetry measurements for Control eye (µm)	SEM. Control Eye Pachymetry measurements (µm)		Day	p-value Control vs 5min	p-value Control vs 7min
	0 h	380.448			3.47956	0 h	371.767	3.09975	0 h	379.661	2.49987		0 h	0.855851	0.0602175
	6 h	431.333			10.2913	6 h	451.667	16.3944	6 h	392.167	5.49219		6 h	0.00192917	0.000509672
	Day 1	610.667			32.4633	Day 1	571.667	41.8626	1	382.917	3.75274		Day 1	1.94871e-11	2.89278e-07
	Day 3	770.25	51.208		51.208	Day 3	884.273	62.9158	3	387.125	2.86932		Day 3	2.15956e-12	2.07637e-13
	Day 7	777			72.5092	Day 7	756.917	87.4117	7	385.143	3.75201		Day 7	3.94928e-09	3.06625e-06
	Day 14	689.7			64.8347	Day 14	775.167	87.4779	14	386.273	3.47918		Day 14	8.11373e-08	8.5495e-07
	Day 21	637.6			78.1182	Day 21	776.167	114.285	21	386	6.34751		Day 21	0.000230929	0.000268444
	Day 28	587.6			78.1362	Day 28	738.333	123.746	28	396.364	5.59102		Day 28	0.00217825	0.00161986
		Average					SEM
	Day	Control			5min	7min	Control	5min	7min
	0 h	379.661			380.448	371.767	2.49987	3.46614	3.09975
	6 h	392.167			431.333	451.667	5.49219	10.2913	16.3944
	Day 1	382.917			610.667	571.667	3.75274	32.4633	41.8626
	Day 3	387.125			770.25	884.273	2.86932	51.208	62.9158
	Day 7	385.143			777	756.917	3.75201	72.5092	87.4117
	Day 14	386.273			689.7	775.167	3.47918	64.8347	87.4779
	Day 21	386			637.6	776.167	6.34751	78.1182	114.285
	Day 28	396.364			587.6	738.333	5.59102	78.1362	123.746
	Pre					6h			1day			3Day			7Day			14Day			21Day			28Day
	Control	5min			7min	Control	5min	7min	Control	5min	7min	Control	5min	7min	Control	5min	7min	Control	5min	7min	Control	5min	7min	Control	5min	7min
	404	405			378	398	381	507	418	520	656	376	698	776	412	1058	1220	389	628	1184	354	409	679	355	398	484
	348	353			372	409	437	419	354	426	517	376	691	928	392	745	510	384	1067	396	391	760	1023	396	556	948
	400	391			363	383	438	445	398	670	396	373	710	869	387	512	1057	368	550	842	357	493	1012	370	462	1063
	365	373			365	412	451	396	373	499	567	404	391	1058	344	437	471	363	962	1004	399	798	410	409	829	386
	365	363			350	401	443	470	358	444	540	394	773	1165	391	618	461	380	610	460	366	728	1023	410	693	1018
	335	382			387	378	438	473	385	641	386	358	872	946	374	906	622	395	422	1176	371		510	388		531
	372	368			380	404			392	584	669	393	590	654	347	855	670	363	512	515	385			412
	390	367			360	384			367	682	736	375	822	989	374	1024	1068	400	601	1012	402			409
	373	371			362	343			381	748	786	394	961	1007	394	838	1106	349	833	988	415			398
	395	378			385	397			357	725	384	397	1055	407	358		388	387	712	390	409			405
	351	394			342	408			404	707	742	371	925	928	396		971	386		812	397			408
	389	372			354	389			353	682	481	375	755		393		539	360		523
	375	351			357				357			357			396			396
	367	407			384				384			397			397			383
	387	372			381				382			393			388			407
	380	391			354				389			400			385			399
	395	418			371				399			393			389			388
	375	413			375				373			393			390			397
	368	367			381				376			385			388			393
	373	372			349				397			402			388			405
	370	362			384				399			385			405			405
	398	367			332				403			389						401
	400	367			374				403			405
	373	358			388				388			406
	352	390			391
	351	388			375
	375	401			376
	375	413			376
	355	379			403
	376				404
	368
	408
	365
	389
	432
	413
	373
	378
	381
	363
	354
	382
	362
	382
	341
	393
	393
	358
	406
	382
	405
	397
	382
	386
	384
	395
	403
	399
	394
Average	379.661	380.448			371.767	392.167	431.333	451.667	382.917	610.667	571.667	387.125	770.25	884.273	385.143	777	756.917	386.273	689.7	775.167	386	637.6	776.167	396.364	587.6	738.333
St Dev	19.2018	18.738			16.978	19.0255	25.2085	40.158	18.3846	112.456	145.016	14.0568	177.39	208.668	17.1939	217.528	302.803	16.3188	205.025	303.032	21.0523	174.678	279.941	18.5433	174.718	303.115
SEM	2.49987	3.47956	#DIV/0!	#DIV/0!	3.09975	5.49219	10.2913	16.3944	3.75274	32.4633	41.8626	2.86932	51.208	62.9158	3.75201	72.5092	87.4117	3.47918	64.8347	87.4779	6.34751	78.1182	114.285	5.59102	78.1362	123.746
