# Supplementary material for: Pathophysiology and inflammatory biomarkers of sulfur mustard-induced corneal injury in rabbits
Source: PLoS One. 2021 Oct 12;16(10):e0258503. doi: 10.1371/journal.pone.0258503 (PMC8509852; doi:10.1371/journal.pone.0258503)
Supplement: S2 Dataset — (XLSX) [file pone.0258503.s002.xlsx]

## Sheet: Corneal Opacity
	110838.01.006.01 - HD Characterization Pachymetry Measurements
	Rabbit ID	Group ID	Exposure time (min)	Date	Study Day	right corneal stromal injury (opacity) score	left corneal stromal injury (opacity) score	Average right corneal stromal injury (opacity) score	STD right corneal stromal injury (opacity) score	SEM right corneal stromal injury (opacity) score	Average left corneal stromal injury (opacity) score	STD left corneal stromal injury (opacity) score	SEM left corneal stromal injury (opacity) score
	1	A	5 min	2015-06-22	Pre	0	0	0	0	0	0	0	0
	2	A	5 min	2015-06-22	Pre	0	0
	3	A	5 min	2015-06-22	Pre	0	0
	4	A	5 min	2015-06-22	Pre	0	0
	5	A	5 min	2015-06-22	Pre	0	0
	6	A	5 min	2015-06-22	Pre	0	0
	7	F	7 min	2015-06-22	Pre	0	0	0	0	0	0	0	0
	8	F	7 min	2015-06-22	Pre	0	0
	9	F	7 min	2015-06-22	Pre	0	0
	10	F	7 min	2015-06-22	Pre	0	0
	11	F	7 min	2015-06-22	Pre	0	0
	12	F	7 min	2015-06-22	Pre	0	0
	64	F	7 min	2015-06-22	Pre	NA	NA
	13	B	5 min	2015-06-22	Pre	0	0	0	0	0	0	0	0
	14	B	5 min	2015-06-22	Pre	0	0
	15	B	5 min	2015-06-22	Pre	0	0
	16	B	5 min	2015-06-22	Pre	0	0
	17	B	5 min	2015-06-22	Pre	0	0
	18	B	5 min	2015-06-22	Pre	0	0
	58	B	5 min	2015-06-22	Pre	0	0
	19	G	7 min	2015-06-22	Pre	0	0	0	0	0	0	0	0
	20	G	7 min	2015-06-22	Pre	0	0
	21	G	7 min	2015-06-22	Pre	0	0
	22	G	7 min	2015-06-22	Pre	0	0
	23	G	7 min	2015-06-22	Pre	0	0
	24	G	7 min	2015-06-22	Pre	0	0
	25	H	7 min	2015-06-22	Pre	0	0	0	0	0	0	0	0
	26	H	7 min	2015-06-22	Pre	0	0
	27	H	7 min	2015-06-22	Pre	0	0
	28	H	7 min	2015-06-22	Pre	0	0
	29	H	7 min	2015-06-22	Pre	0	0
	30	H	7 min	2015-06-22	Pre	0	0
	31	C	5 min	2015-06-22	Pre	0	0	0	0	0	0	0	0
	32	C	5 min	2015-06-22	Pre	0	0
	33	C	5 min	2015-06-22	Pre	0	0
	34	D	5 min	2015-06-22	Pre	0	0	0	0	0	0	0	0
	35	D	5 min	2015-06-22	Pre	0	0
	36	D	5 min	2015-06-22	Pre	0	0
	37	D	5 min	2015-06-22	Pre	0	0
	38	D	5 min	2015-06-22	Pre	0	0
	39	D	5 min	2015-06-22	Pre	0	0
	47	D	5 min	2015-06-22	Pre	0	0
	59	D	5 min	2015-06-22	Pre	0	0
	40	I	7 min	2015-06-22	Pre	0	0	0	0	0	0	0	0
	41	I	7 min	2015-06-22	Pre	0	0
	42	I	7 min	2015-06-22	Pre	0	0
	43	I	7 min	2015-06-22	Pre	0	0
	44	I	7 min	2015-06-22	Pre	0	0
	45	I	7 min	2015-06-22	Pre	0	0
	46	E	5 min	2015-06-22	Pre	0	0	0	0	0	0	0	0
	48	E	5 min	2015-06-22	Pre	0	0
	49	E	5 min	2015-06-22	Pre	0	0
	50	E	5 min	2015-06-22	Pre	0	0
	51	E	5 min	2015-06-22	Pre	0	0
	59	D-14 day	5 min	2015-06-22	Pre	0	0
	52	J	7 min	2015-06-22	Pre	0	0	0	0	0	0	0	0
	53	J	7 min	2015-06-22	Pre	0	0
	54	J	7 min	2015-06-22	Pre	0	0
	55	J	7 min	2015-06-22	Pre	0	0
	56	J	7 min	2015-06-22	Pre	0	0
	57	J	7 min	2015-06-22	Pre	0	0
	46	E	5 min	2015-06-23	6 hours	0	0	0	0	0	0	0	0
	48	E	5 min	2015-06-23	6 hours	0	0
	49	E	5 min	2015-06-23	6 hours	0	0
	50	E	5 min	2015-06-23	6 hours	0	0
	51	E	5 min	2015-06-23	6 hours	0	0
	59	D-14 day	5 min	2015-06-23	6 hours	0	0
	52	J	7 min	2015-06-23	6 hours	0	0	0.333333	0.516398	0.210819	0	0	0
	53	J	7 min	2015-06-23	6 hours	0	0
	54	J	7 min	2015-06-23	6 hours	0	0
	55	J	7 min	2015-06-23	6 hours	0	0
	56	J	7 min	2015-06-23	6 hours	1	0
	57	J	7 min	2015-06-23	6 hours	1	0
	1	A	5 min	2015-06-24	1	0	0	0.333333	0.516398	0.210819	0	0	0
	2	A	5 min	2015-06-24	1	0	0
	3	A	5 min	2015-06-24	1	1	0
	4	A	5 min	2015-06-24	1	0	0
	5	A	5 min	2015-06-24	1	0	0
	6	A	5 min	2015-06-24	1	1	0
	7	F	7 min	2015-06-24	1	1	0	0.833333	0.408248	0.166667	0	0	0
	8	F	7 min	2015-06-24	1	NA	NA
	9	F	7 min	2015-06-24	1	1	0
	10	F	7 min	2015-06-24	1	0	0
	11	F	7 min	2015-06-24	1	1	0
	12	F	7 min	2015-06-24	1	1	0
	64	F	7 min	2015-06-24	1	1	0
	46	E	5 min	2015-06-24	1	1	0	1	0	0	0	0	0
	48	E	5 min	2015-06-24	1	1	0
	49	E	5 min	2015-06-24	1	1	0
	50	E	5 min	2015-06-24	1	1	0
	51	E	5 min	2015-06-24	1	1	0
	59	D-14 day	5 min	2015-06-24	1	1	0
	52	J	7 min	2015-06-24	1	1	0	0.833333	0.408248	0.166667	0	0	0
	53	J	7 min	2015-06-24	1	1	0
	54	J	7 min	2015-06-24	1	1	0
	55	J	7 min	2015-06-24	1	0	0
	56	J	7 min	2015-06-24	1	1	0
	57	J	7 min	2015-06-24	1	1	0
	13	B	5 min	2015-06-26	3	2	0	1	0.632456	0.258199	0	0	0
	14	B	5 min	2015-06-26	3	1	0
	15	B	5 min	2015-06-26	3	1	0
	16	B	5 min	2015-06-26	3	NA	NA
	17	B	5 min	2015-06-26	3	0	0
	18	B	5 min	2015-06-26	3	1	0
	58	B	5 min	2015-06-26	3	1	0
	19	G	7 min	2015-06-26	3	1	0	1.66667	0.516398	0.210819	0	0	0
	20	G	7 min	2015-06-26	3	2	0
	21	G	7 min	2015-06-26	3	2	0
	22	G	7 min	2015-06-26	3	2	0
	23	G	7 min	2015-06-26	3	2	0
	24	G	7 min	2015-06-26	3	1	0
	46	E	5 min	2015-06-26	3	1	0	1.33333	0.516398	0.210819	0	0	0
	48	E	5 min	2015-06-26	3	1	0
	49	E	5 min	2015-06-26	3	2	0
	50	E	5 min	2015-06-26	3	2	0
	51	E	5 min	2015-06-26	3	1	0
	59	D-14 day	5 min	2015-06-26	3	1	0
	52	J	7 min	2015-06-26	3	1	0	1.33333	0.816497	0.333333	0	0	0
	53	J	7 min	2015-06-26	3	2	0
	54	J	7 min	2015-06-26	3	1	0
	55	J	7 min	2015-06-26	3	0	0
	56	J	7 min	2015-06-26	3	2	0
	57	J	7 min	2015-06-26	3	2	0
	31	C	5 min	2015-06-30	7	1	0	1	0	0	0	0	0
	32	C	5 min	2015-06-30	7	1	0
	33	C	5 min	2015-06-30	7	1	0
	25	H	7 min	2015-06-30	7	2	0	1	0.632456	0.258199	0	0	0
	26	H	7 min	2015-06-30	7	0	0
	27	H	7 min	2015-06-30	7	1	0
	28	H	7 min	2015-06-30	7	1	0
	29	H	7 min	2015-06-30	7	1	0
	30	H	7 min	2015-06-30	7	1	0
	46	E	5 min	2015-06-30	7	0	0	0.666667	0.516398	0.210819	0	0	0
	48	E	5 min	2015-06-30	7	0	0
	49	E	5 min	2015-06-30	7	1	0
	50	E	5 min	2015-06-30	7	1	0
	51	E	5 min	2015-06-30	7	1	0
	59	D-14 day	5 min	2015-06-30	7	1	0
	52	J	7 min	2015-06-30	7	1	0	1	0.632456	0.258199	0	0	0
	53	J	7 min	2015-06-30	7	2	0
	54	J	7 min	2015-06-30	7	1	0
	55	J	7 min	2015-06-30	7	0	0
	56	J	7 min	2015-06-30	7	1	0
	57	J	7 min	2015-06-30	7	1	0
	34	D	5 min	2015-07-07	14	NA	NA	0.8	0.447214	0.2	0	0	0
	35	D	5 min	2015-07-07	14	NA	NA
	36	D	5 min	2015-07-07	14	NA	NA
	37	D	5 min	2015-07-07	14	1	0
	38	D	5 min	2015-07-07	14	1	0
	39	D	5 min	2015-07-07	14	0	0
	47	D	5 min	2015-07-07	14	1	0
	59	D	5 min	2015-07-07	14	1	0
	40	I	7 min	2015-07-07	14	2	0	0.833333	0.983192	0.401386	0	0	0
	41	I	7 min	2015-07-07	14	0	0
	42	I	7 min	2015-07-07	14	0	0
	43	I	7 min	2015-07-07	14	2	0
	44	I	7 min	2015-07-07	14	0	0
	45	I	7 min	2015-07-07	14	1	0
	46	E	5 min	2015-07-07	14	0	0	0.4	0.547723	0.244949	0	0	0
	48	E	5 min	2015-07-07	14	0	0
	49	E	5 min	2015-07-07	14	0	0
	50	E	5 min	2015-07-07	14	1	0
	51	E	5 min	2015-07-07	14	1	0
	NA	NA	NA	NA	NA	NA	NA
	52	J	7 min	2015-07-07	14	0	0	0.666667	0.516398	0.210819	0	0	0
	53	J	7 min	2015-07-07	14	1	0
	54	J	7 min	2015-07-07	14	1	0
	55	J	7 min	2015-07-07	14	0	0
	56	J	7 min	2015-07-07	14	1	0
	57	J	7 min	2015-07-07	14	1	0
	46	E	5 min	2015-07-14	21	0	0	0.6	0.547723	0.244949	0	0	0
	48	E	5 min	2015-07-14	21	1	0
	49	E	5 min	2015-07-14	21	0	0
	50	E	5 min	2015-07-14	21	1	0
	51	E	5 min	2015-07-14	21	1	0
	52	J	7 min	2015-07-14	21	1	0	1	0.632456	0.258199	0	0	0
	53	J	7 min	2015-07-14	21	2	0
	54	J	7 min	2015-07-14	21	1	0
	55	J	7 min	2015-07-14	21	0	0
	56	J	7 min	2015-07-14	21	1	0
	57	J	7 min	2015-07-14	21	1	0
	46	E	5 min	2015-07-21	28	0	0	0.6	0.547723	0.244949	0	0	0
	48	E	5 min	2015-07-21	28	1	0
	49	E	5 min	2015-07-21	28	0	0
	50	E	5 min	2015-07-21	28	1	0
	51	E	5 min	2015-07-21	28	1	0
	52	J	7 min	2015-07-21	28	0	0	0.5	0.547723	0.223607	0	0	0
	53	J	7 min	2015-07-21	28	1	0
	54	J	7 min	2015-07-21	28	1	0
	55	J	7 min	2015-07-21	28	0	0
	56	J	7 min	2015-07-21	28	1	0
	57	J	7 min	2015-07-21	28	0	0
	Day	Avg. Right Eye Opacity score for exposure time 5.0 min	SEM. Right Eye Opacity score for exposure time 5.0 min	Day	Avg. Right Eye Opacity score for exposure time 7.0 min	SEM. Right Eye Opacity score for exposure time 7.0 min		p-value Ctrl vs 5min	p-value Ctrl vs 7min
	0 h	0	0	0 h	0	0		NS	NS
	6 h	0	0	6 h	0.333333	0.210819		NS	0.0345997
	Day 1	0.666667	0.142134	Day 1	0.833333	0.112367		9.77866e-08	2.29326e-12
	Day 3	1.16667	0.166667	Day 3	1.5	0.194625		1.03081e-11	8.24252e-13
	Day 7	0.777778	0.146986	Day 7	1	0.174078		5.17143e-09	1.12029e-08
	Day 14	0.6	0.163299	Day 14	0.75	0.217597		4.7662e-06	4.36257e-05
	Day 21	0.6	0.244949	Day 21	1	0.258199		0.00195208	7.4234e-05
	Day 28	0.6	0.244949	Day 28	0.5	0.223607		0.00195208	0.0070902
	Pre		6h		1day		3Day		7Day		14Day		21Day		28Day
	5min	7min	5min	7min	5min	7min	5min	7min	5min	7min	5min	7min	5min	7min	5min	7min
	0	0	0	0	0	1	2	1	1	2	1	2	0	1	0	0
	0	0	0	0	0	1	1	2	1	0	1	0	1	2	1	1
	0	0	0	0	1	0	1	2	1	1	0	0	0	1	0	1
	0	0	0	0	0	1	0	2	0	1	1	2	1	0	1	0
	0	0	0	1	0	1	1	2	0	1	1	0	1	1	1	1
	0	0	0	1	1	1	1	1	1	1	0	1		1		0
	0	0			1	1	1	1	1	1	0	0
	0	0			1	1	1	2	1	2	0	1
	0	0			1	1	2	1	1	1	1	1
	0	0			1	0	2	0		0	1	0
	0	0			1	1	1	2		1		1
	0	0			1	1	1	2		1		1
	0	0
	0	0
	0	0
	0	0
	0	0
	0	0
	0	0
	0	0
	0	0
	0	0
	0	0
	0	0
	0	0
	0	0
	0	0
	0	0
	0	0
	0	0
Average	0	0	0	0.333333	0.666667	0.833333	1.16667	1.5	0.777778	1	0.6	0.75	0.6	1	0.6	0.5
St Dev	0	0	0	0.516398	0.492366	0.389249	0.57735	0.6742	0.440959	0.603023	0.516398	0.753778	0.547723	0.632456	0.547723	0.547723
SEM	0	0	0	0.210819	0.142134	0.112367	0.166667	0.194625	0.146986	0.174078	0.163299	0.217597	0.244949	0.258199	0.244949	0.223607
