# Supplementary material for: Pathophysiology and inflammatory biomarkers of sulfur mustard-induced corneal injury in rabbits
Source: PLoS One. 2021 Oct 12;16(10):e0258503. doi: 10.1371/journal.pone.0258503 (PMC8509852; doi:10.1371/journal.pone.0258503)
Supplement: S3 Dataset — (XLSX) [file pone.0258503.s003.xlsx]

## Sheet: Corneal Ulceration
	110838.01.006.01 - HD Characterization Pachymetry Measurements
	Rabbit ID	Group ID	Exposure time (min)	Date	Study Day	Corneal Ulceration Right eye	Corneal Ulceration Left eye	Average right eye score	STD right eye score	SEM right eye score	Average left eye score	STD left eye score	SEM left eye score
	1	A	5 min	2015-06-22	Pre	0	0	0	0	0	0	0	0
	2	A	5 min	2015-06-22	Pre	0	0
	3	A	5 min	2015-06-22	Pre	0	0
	4	A	5 min	2015-06-22	Pre	0	0
	5	A	5 min	2015-06-22	Pre	0	0
	6	A	5 min	2015-06-22	Pre	0	0
	7	F	7 min	2015-06-22	Pre	0	0	0	0	0	0	0	0
	8	F	7 min	2015-06-22	Pre	0	0
	9	F	7 min	2015-06-22	Pre	0	0
	10	F	7 min	2015-06-22	Pre	0	0
	11	F	7 min	2015-06-22	Pre	0	0
	12	F	7 min	2015-06-22	Pre	0	0
	64	F	7 min	2015-06-22	Pre	NA	NA
	13	B	5 min	2015-06-22	Pre	0	0	0	0	0	0	0	0
	14	B	5 min	2015-06-22	Pre	0	0
	15	B	5 min	2015-06-22	Pre	0	0
	16	B	5 min	2015-06-22	Pre	0	0
	17	B	5 min	2015-06-22	Pre	0	0
	18	B	5 min	2015-06-22	Pre	0	0
	58	B	5 min	2015-06-22	Pre	0	0
	19	G	7 min	2015-06-22	Pre	0	0	0	0	0	0	0	0
	20	G	7 min	2015-06-22	Pre	0	0
	21	G	7 min	2015-06-22	Pre	0	0
	22	G	7 min	2015-06-22	Pre	0	0
	23	G	7 min	2015-06-22	Pre	0	0
	24	G	7 min	2015-06-22	Pre	0	0
	25	H	7 min	2015-06-22	Pre	0	0	0	0	0	0	0	0
	26	H	7 min	2015-06-22	Pre	0	0
	27	H	7 min	2015-06-22	Pre	0	0
	28	H	7 min	2015-06-22	Pre	0	0
	29	H	7 min	2015-06-22	Pre	0	0
	30	H	7 min	2015-06-22	Pre	0	0
	31	C	5 min	2015-06-22	Pre	0	0	0	0	0	0	0	0
	32	C	5 min	2015-06-22	Pre	0	0
	33	C	5 min	2015-06-22	Pre	0	0
	34	D	5 min	2015-06-22	Pre	0	0	0	0	0	0	0	0
	35	D	5 min	2015-06-22	Pre	0	0
	36	D	5 min	2015-06-22	Pre	0	0
	37	D	5 min	2015-06-22	Pre	0	0
	38	D	5 min	2015-06-22	Pre	0	0
	39	D	5 min	2015-06-22	Pre	0	0
	47	D	5 min	2015-06-22	Pre	0	0
	59	D	5 min	2015-06-22	Pre	0	0
	40	I	7 min	2015-06-22	Pre	0	0	0	0	0	0	0	0
	41	I	7 min	2015-06-22	Pre	0	0
	42	I	7 min	2015-06-22	Pre	0	0
	43	I	7 min	2015-06-22	Pre	0	0
	44	I	7 min	2015-06-22	Pre	0	0
	45	I	7 min	2015-06-22	Pre	0	0
	46	E	5 min	2015-06-22	Pre	0	0	0	0	0	0	0	0
	48	E	5 min	2015-06-22	Pre	0	0
	49	E	5 min	2015-06-22	Pre	0	0
	50	E	5 min	2015-06-22	Pre	0	0
	51	E	5 min	2015-06-22	Pre	0	0
	59	D-14 day	5 min	2015-06-22	Pre	0	0
	52	J	7 min	2015-06-22	Pre	0	0	0	0	0	0	0	0
	53	J	7 min	2015-06-22	Pre	0	0
	54	J	7 min	2015-06-22	Pre	0	0
	55	J	7 min	2015-06-22	Pre	0	0
	56	J	7 min	2015-06-22	Pre	0	0
	57	J	7 min	2015-06-22	Pre	0	0
	46	E	5 min	2015-06-23	6 hours	1	0	0.5	0.547723	0.223607	0	0	0
	48	E	5 min	2015-06-23	6 hours	0	0
	49	E	5 min	2015-06-23	6 hours	0	0
	50	E	5 min	2015-06-23	6 hours	1	0
	51	E	5 min	2015-06-23	6 hours	0	0
	59	D-14 day	5 min	2015-06-23	6 hours	1	0
	52	J	7 min	2015-06-23	6 hours	1	0	0.5	0.547723	0.223607	0	0	0
	53	J	7 min	2015-06-23	6 hours	1	0
	54	J	7 min	2015-06-23	6 hours	0	0
	55	J	7 min	2015-06-23	6 hours	0	0
	56	J	7 min	2015-06-23	6 hours	1	0
	57	J	7 min	2015-06-23	6 hours	0	0
	1	A	5 min	2015-06-24	1	0	0	0.333333	0.516398	0.210819	0	0	0
	2	A	5 min	2015-06-24	1	1	0
	3	A	5 min	2015-06-24	1	0	0
	4	A	5 min	2015-06-24	1	0	0
	5	A	5 min	2015-06-24	1	0	0
	6	A	5 min	2015-06-24	1	1	0
	7	F	7 min	2015-06-24	1	1	0	0.666667	0.516398	0.210819	0	0	0
	8	F	7 min	2015-06-24	1	NA	NA
	9	F	7 min	2015-06-24	1	0	0
	10	F	7 min	2015-06-24	1	1	0
	11	F	7 min	2015-06-24	1	1	0
	12	F	7 min	2015-06-24	1	0	0
	64	F	7 min	2015-06-24	1	1	0
	46	E	5 min	2015-06-24	1	1	0	1	0	0	0	0	0
	48	E	5 min	2015-06-24	1	1	0
	49	E	5 min	2015-06-24	1	1	0
	50	E	5 min	2015-06-24	1	1	0
	51	E	5 min	2015-06-24	1	1	0
	59	D-14 day	5 min	2015-06-24	1	1	0
	52	J	7 min	2015-06-24	1	1	0	0.833333	0.408248	0.166667	0	0	0
	53	J	7 min	2015-06-24	1	1	0
	54	J	7 min	2015-06-24	1	1	0
	55	J	7 min	2015-06-24	1	0	0
	56	J	7 min	2015-06-24	1	1	0
	57	J	7 min	2015-06-24	1	1	0
	13	B	5 min	2015-06-26	3	1	0	0.833333	0.408248	0.166667	0	0	0
	14	B	5 min	2015-06-26	3	1	0
	15	B	5 min	2015-06-26	3	1	0
	16	B	5 min	2015-06-26	3	NA	NA
	17	B	5 min	2015-06-26	3	0	0
	18	B	5 min	2015-06-26	3	1	0
	58	B	5 min	2015-06-26	3	1	0
	19	G	7 min	2015-06-26	3	1	0	0.833333	0.408248	0.166667	0	0	0
	20	G	7 min	2015-06-26	3	1	0
	21	G	7 min	2015-06-26	3	1	0
	22	G	7 min	2015-06-26	3	1	0
	23	G	7 min	2015-06-26	3	0	0
	24	G	7 min	2015-06-26	3	1	0
	46	E	5 min	2015-06-26	3	1	0	0.666667	0.516398	0.210819	0	0	0
	48	E	5 min	2015-06-26	3	0	0
	49	E	5 min	2015-06-26	3	0	0
	50	E	5 min	2015-06-26	3	1	0
	51	E	5 min	2015-06-26	3	1	0
	59	D-14 day	5 min	2015-06-26	3	1	0
	52	J	7 min	2015-06-26	3	0	0	0.5	0.547723	0.223607	0	0	0
	53	J	7 min	2015-06-26	3	1	0
	54	J	7 min	2015-06-26	3	1	0
	55	J	7 min	2015-06-26	3	0	0
	56	J	7 min	2015-06-26	3	1	0
	57	J	7 min	2015-06-26	3	0	0
	31	C	5 min	2015-06-30	7	1	0	0.666667	0.57735	0.333333	0	0	0
	32	C	5 min	2015-06-30	7	1	0
	33	C	5 min	2015-06-30	7	0	0
	25	H	7 min	2015-06-30	7	0	0	0	0	0	0	0	0
	26	H	7 min	2015-06-30	7	0	0
	27	H	7 min	2015-06-30	7	0	0
	28	H	7 min	2015-06-30	7	0	0
	29	H	7 min	2015-06-30	7	0	0
	30	H	7 min	2015-06-30	7	0	0
	46	E	5 min	2015-06-30	7	0	0	0	0	0	0	0	0
	48	E	5 min	2015-06-30	7	0	0
	49	E	5 min	2015-06-30	7	0	0
	50	E	5 min	2015-06-30	7	0	0
	51	E	5 min	2015-06-30	7	0	0
	59	D-14 day	5 min	2015-06-30	7	0	0
	52	J	7 min	2015-06-30	7	0	0	0	0	0	0	0	0
	53	J	7 min	2015-06-30	7	0	0
	54	J	7 min	2015-06-30	7	0	0
	55	J	7 min	2015-06-30	7	0	0
	56	J	7 min	2015-06-30	7	0	0
	57	J	7 min	2015-06-30	7	0	0
	34	D	5 min	2015-07-07	14	NA	NA	0	0	0	0	0	0
	35	D	5 min	2015-07-07	14	NA	NA
	36	D	5 min	2015-07-07	14	NA	NA
	37	D	5 min	2015-07-07	14	0	0
	38	D	5 min	2015-07-07	14	0	0
	39	D	5 min	2015-07-07	14	0	0
	47	D	5 min	2015-07-07	14	0	0
	59	D	5 min	2015-07-07	14	0	0
	40	I	7 min	2015-07-07	14	0	0	0.166667	0.408248	0.166667	0	0	0
	41	I	7 min	2015-07-07	14	0	0
	42	I	7 min	2015-07-07	14	0	0
	43	I	7 min	2015-07-07	14	0	0
	44	I	7 min	2015-07-07	14	0	0
	45	I	7 min	2015-07-07	14	1	0
	46	E	5 min	2015-07-07	14	0	0	0	0	0	0	0	0
	48	E	5 min	2015-07-07	14	0	0
	49	E	5 min	2015-07-07	14	0	0
	50	E	5 min	2015-07-07	14	0	0
	51	E	5 min	2015-07-07	14	0	0
	NA	NA	NA	NA	NA	NA	NA
	52	J	7 min	2015-07-07	14	0	0	0	0	0	0	0	0
	53	J	7 min	2015-07-07	14	0	0
	54	J	7 min	2015-07-07	14	0	0
	55	J	7 min	2015-07-07	14	0	0
	56	J	7 min	2015-07-07	14	0	0
	57	J	7 min	2015-07-07	14	0	0
	46	E	5 min	2015-07-14	21	0	0	0	0	0	0	0	0
	48	E	5 min	2015-07-14	21	0	0
	49	E	5 min	2015-07-14	21	0	0
	50	E	5 min	2015-07-14	21	0	0
	51	E	5 min	2015-07-14	21	0	0
	52	J	7 min	2015-07-14	21	0	0	0	0	0	0	0	0
	53	J	7 min	2015-07-14	21	0	0
	54	J	7 min	2015-07-14	21	0	0
	55	J	7 min	2015-07-14	21	0	0
	56	J	7 min	2015-07-14	21	0	0
	57	J	7 min	2015-07-14	21	0	0
	46	E	5 min	2015-07-21	28	0	0	0	0	0	0	0	0
	48	E	5 min	2015-07-21	28	0	0
	49	E	5 min	2015-07-21	28	0	0
	50	E	5 min	2015-07-21	28	0	0
	51	E	5 min	2015-07-21	28	0	0
	52	J	7 min	2015-07-21	28	0	0	0.166667	0.408248	0.166667	0	0	0
	53	J	7 min	2015-07-21	28	1	0
	54	J	7 min	2015-07-21	28	0	0
	55	J	7 min	2015-07-21	28	0	0
	56	J	7 min	2015-07-21	28	0	0
	57	J	7 min	2015-07-21	28	0	0
		Day	Avg. Right Eye Ulceration exposure time 5.0 min	Avg. SEM. Right Eye Ulceration exposure time 5.0 min	Day	Avg. Right Eye ulceration exposure time 7.0 min	Avg. SEM. Right Eye ulceration exposure time 7.0 min			p-value Ctrl vs 5min	p-value Ctrl vs 7min
		0 h	0	0	0 h	0	0		0 h	0	0
		6 h	0.5	0.223607	6 h	0.5	0.223607		6 h	0.00485489	0.00485489
		Day 1	0.666667	0.142134	Day 1	0.75	0.130558		Day 1	9.77866e-08	1.271e-09
		Day 3	0.75	0.130558	Day 3	0.666667	0.142134		Day 3	1.271e-09	9.77866e-08
		Day 7	0.222222	0.146986	Day 7	0	0		Day 7	0.0251133	0
		Day 14	0	0	Day 14	0.0833333	0.0833333		Day 14	0	0.179609
		Day 21	0	0	Day 21	0	0		Day 21	0	0
		Day 28	0	0	Day 28	0.166667	0.166667		Day 28	0	0.183845
	Pre		6H		1Day		3Day		7Day		14Day		21Day		28Day
	5min	7min	5min	7min	5min	7min	5min	7min	5min	7min	5min	7min	5min	7min	5min	7min
	0	0	1	1	0	1	1	1	1	0	0	0	0	0	0	0
	0	0	0	1	1	0	1	1	1	0	0	0	0	0	0	1
	0	0	0	0	0	1	1	1	0	0	0	0	0	0	0	0
	0	0	1	0	0	1	0	1	0	0	0	0	0	0	0	0
	0	0	0	1	0	0	1	0	0	0	0	0	0	0	0	0
	0	0	1	0	1	1	1	1	0	0	0	1		0		0
	0	0			1	1	1	0	0	0	0	0
	0	0			1	1	0	1	0	0	0	0
	0	0			1	1	0	1	0	0	0	0
	0	0			1	0	1	0		0	0	0
	0	0			1	1	1	1		0		0
	0	0			1	1	1	0		0		0
	0	0
	0	0
	0	0
	0	0
	0	0
	0	0
	0	0
	0	0
	0	0
	0	0
	0	0
	0	0
	0	0
	0	0
	0	0
	0	0
	0	0
	0	0
Average	0	0	0.5	0.5	0.666667	0.75	0.75	0.666667	0.222222	0	0	0.0833333	0	0	0	0.166667
St Dev	0	0	0.547723	0.547723	0.492366	0.452267	0.452267	0.492366	0.440959	0	0	0.288675	0	0	0	0.408248
SEM	0	0	0.223607	0.223607	0.142134	0.130558	0.130558	0.142134	0.146986	0	0	0.0833333	0	0	0	0.166667
