# Supplementary material for: Pathophysiology and inflammatory biomarkers of sulfur mustard-induced corneal injury in rabbits
Source: PLoS One. 2021 Oct 12;16(10):e0258503. doi: 10.1371/journal.pone.0258503 (PMC8509852; doi:10.1371/journal.pone.0258503)
Supplement: S4 Dataset — (XLSX) [file pone.0258503.s004.xlsx]

## Sheet: Corneal Neovascularization
	110838.01.006.01 - HD Characterization Pachymetry Measurements
	Rabbit ID	Group ID	Exposure time (min)	Date	Study Day	Neovascularization (NV) Right Eye Quadrant 1	Neovascularization (NV) Right Eye Quadrant 2	Neovascularization (NV) Right Eye Quadrant 3	Neovascularization (NV) Right Eye Quadrant 4	Average quadrants (1-4) score	STD quadrants (1-4) score	SEM quadrants (1-4) score	Neovascularization (NV) Left Eye Quadrant 1	Neovascularization (NV) Left Eye Quadrant 2	Neovascularization (NV) Left Eye Quadrant 3	Neovascularization (NV) Left Eye Quadrant 4
	1	A	5 min	2015-06-22	Pre	0	0	0	0	0	0	0	0	0	0	0
	2	A	5 min	2015-06-22	Pre	0	0	0	0				0	0	0	0
	3	A	5 min	2015-06-22	Pre	0	0	0	0				0	0	0	0
	4	A	5 min	2015-06-22	Pre	0	0	0	0				0	0	0	0
	5	A	5 min	2015-06-22	Pre	0	0	0	0				0	0	0	0
	6	A	5 min	2015-06-22	Pre	0	0	0	0				0	0	0	0
	7	F	7 min	2015-06-22	Pre	0	0	0	0	0	0	0	0	0	0	0
	8	F	7 min	2015-06-22	Pre	0	0	0	0				0	0	0	0
	9	F	7 min	2015-06-22	Pre	0	0	0	0				0	0	0	0
	10	F	7 min	2015-06-22	Pre	0	0	0	0				0	0	0	0
	11	F	7 min	2015-06-22	Pre	0	0	0	0				0	0	0	0
	12	F	7 min	2015-06-22	Pre	0	0	0	0				0	0	0	0
	64	F	7 min	2015-06-22	Pre	NA	NA	NA	NA				0	0	0	0
	13	B	5 min	2015-06-22	Pre	0	0	0	0	0	0	0	0	0	0	0
	14	B	5 min	2015-06-22	Pre	0	0	0	0				0	0	0	0
	15	B	5 min	2015-06-22	Pre	0	0	0	0				0	0	0	0
	16	B	5 min	2015-06-22	Pre	0	0	0	0				0	0	0	0
	17	B	5 min	2015-06-22	Pre	0	0	0	0				0	0	0	0
	18	B	5 min	2015-06-22	Pre	0	0	0	0				0	0	0	0
	58	B	5 min	2015-06-22	Pre	0	0	0	0				0	0	0	0
	19	G	7 min	2015-06-22	Pre	0	0	0	0	0	0	0	0	0	0	0
	20	G	7 min	2015-06-22	Pre	0	0	0	0				0	0	0	0
	21	G	7 min	2015-06-22	Pre	0	0	0	0				0	0	0	0
	22	G	7 min	2015-06-22	Pre	0	0	0	0				0	0	0	0
	23	G	7 min	2015-06-22	Pre	0	0	0	0				0	0	0	0
	24	G	7 min	2015-06-22	Pre	0	0	0	0				0	0	0	0
	25	H	7 min	2015-06-22	Pre	0	0	0	0	0	0	0	0	0	0	0
	26	H	7 min	2015-06-22	Pre	0	0	0	0				0	0	0	0
	27	H	7 min	2015-06-22	Pre	0	0	0	0				0	0	0	0
	28	H	7 min	2015-06-22	Pre	0	0	0	0				0	0	0	0
	29	H	7 min	2015-06-22	Pre	0	0	0	0				0	0	0	0
	30	H	7 min	2015-06-22	Pre	0	0	0	0				0	0	0	0
	31	C	5 min	2015-06-22	Pre	0	0	0	0	0	0	0	0	0	0	0
	32	C	5 min	2015-06-22	Pre	0	0	0	0				0	0	0	0
	33	C	5 min	2015-06-22	Pre	0	0	0	0				0	0	0	0
	34	D	5 min	2015-06-22	Pre	0	0	0	0	0.03125	0.176777	0.03125	0	0	0	0
	35	D	5 min	2015-06-22	Pre	0	0	0	0				0	0	0	0
	36	D	5 min	2015-06-22	Pre	0	0	0	0				0	0	0	0
	37	D	5 min	2015-06-22	Pre	0	0	0	0				0	0	0	0
	38	D	5 min	2015-06-22	Pre	0	0	0	0				0	0	0	0
	39	D	5 min	2015-06-22	Pre	0	0	0	0				0	0	0	0
	47	D	5 min	2015-06-22	Pre	1	0	0	0				0	0	0	0
	59	D	5 min	2015-06-22	Pre	0	0	0	0				0	0	0	0
	40	I	7 min	2015-06-22	Pre	0	0	0	0	0	0	0	0	0	0	0
	41	I	7 min	2015-06-22	Pre	0	0	0	0				0	0	0	0
	42	I	7 min	2015-06-22	Pre	0	0	0	0				0	0	0	0
	43	I	7 min	2015-06-22	Pre	0	0	0	0				0	0	0	0
	44	I	7 min	2015-06-22	Pre	0	0	0	0				0	0	0	0
	45	I	7 min	2015-06-22	Pre	0	0	0	0				0	0	0	0
	46	E	5 min	2015-06-22	Pre	0	0	0	0	0	0	0	0	0	0	0
	48	E	5 min	2015-06-22	Pre	0	0	0	0				0	0	0	0
	49	E	5 min	2015-06-22	Pre	0	0	0	0				0	0	0	0
	50	E	5 min	2015-06-22	Pre	0	0	0	0				0	0	0	0
	51	E	5 min	2015-06-22	Pre	0	0	0	0				0	0	0	0
	59	D-14 day	5 min	2015-06-22	Pre	0	0	0	0				0	0	0	0
	52	J	7 min	2015-06-22	Pre	0	0	0	0	0	0	0	0	0	0	0
	53	J	7 min	2015-06-22	Pre	0	0	0	0				0	0	0	0
	54	J	7 min	2015-06-22	Pre	0	0	0	0				0	0	0	0
	55	J	7 min	2015-06-22	Pre	0	0	0	0				0	0	0	0
	56	J	7 min	2015-06-22	Pre	0	0	0	0				0	0	0	0
	57	J	7 min	2015-06-22	Pre	0	0	0	0				0	0	0	0
	46	E	5 min	2015-06-23	6 hours	0	0	0	0	0	0	0	0	0	0	0
	48	E	5 min	2015-06-23	6 hours	0	0	0	0				0	0	0	0
	49	E	5 min	2015-06-23	6 hours	0	0	0	0				0	0	0	0
	50	E	5 min	2015-06-23	6 hours	0	0	0	0				0	0	0	0
	51	E	5 min	2015-06-23	6 hours	0	0	0	0				0	0	0	0
	59	D-14 day	5 min	2015-06-23	6 hours	0	0	0	0				0	0	0	0
	52	J	7 min	2015-06-23	6 hours	0	0	0	0	0	0	0	0	0	0	0
	53	J	7 min	2015-06-23	6 hours	0	0	0	0				0	0	0	0
	54	J	7 min	2015-06-23	6 hours	0	0	0	0				0	0	0	0
	55	J	7 min	2015-06-23	6 hours	0	0	0	0				0	0	0	0
	56	J	7 min	2015-06-23	6 hours	0	0	0	0				0	0	0	0
	57	J	7 min	2015-06-23	6 hours	0	0	0	0				0	0	0	0
	1	A	5 min	2015-06-24	1	0	0	0	0	0	0	0	0	0	0	0
	2	A	5 min	2015-06-24	1	0	0	0	0				0	0	0	0
	3	A	5 min	2015-06-24	1	0	0	0	0				0	0	0	0
	4	A	5 min	2015-06-24	1	0	0	0	0				0	0	0	0
	5	A	5 min	2015-06-24	1	0	0	0	0				0	0	0	0
	6	A	5 min	2015-06-24	1	0	0	0	0				0	0	0	0
	7	F	7 min	2015-06-24	1	0	0	0	0	0	0	0	0	0	0	0
	8	F	7 min	2015-06-24	1	NA	NA	NA	NA				0	0	0	0
	9	F	7 min	2015-06-24	1	0	NA	NA	0				0	0	0	0
	10	F	7 min	2015-06-24	1	0	0	0	0				0	0	0	0
	11	F	7 min	2015-06-24	1	0	0	0	0				0	0	0	0
	12	F	7 min	2015-06-24	1	0	0	0	0				0	0	0	0
	64	F	7 min	2015-06-24	1	0	0	NA	NA				0	0	0	0
	46	E	5 min	2015-06-24	1	0	0	NA	0	0	0	0	0	0	0	0
	48	E	5 min	2015-06-24	1	0	0	0	0				0	0	0	0
	49	E	5 min	2015-06-24	1	0	0	0	0				0	0	0	0
	50	E	5 min	2015-06-24	1	0	0	0	0				0	0	0	0
	51	E	5 min	2015-06-24	1	0	0	0	0				0	0	0	0
	59	D-14 day	5 min	2015-06-24	1	0	0	NA	0				0	0	0	0
	52	J	7 min	2015-06-24	1	0	0	0	0	0	0	0	0	0	0	0
	53	J	7 min	2015-06-24	1	0	NA	0	0				0	0	0	0
	54	J	7 min	2015-06-24	1	0	NA	NA	NA				0	0	0	0
	55	J	7 min	2015-06-24	1	0	0	0	0				0	0	0	0
	56	J	7 min	2015-06-24	1	0	NA	NA	NA				0	0	0	0
	57	J	7 min	2015-06-24	1	NA	NA	NA	NA				0	0	0	0
	13	B	5 min	2015-06-26	3	0	0	0	0	0	0	0	0	0	0	0
	14	B	5 min	2015-06-26	3	0	0	0	0				0	0	0	0
	15	B	5 min	2015-06-26	3	0	0	0	0				0	0	0	0
	16	B	5 min	2015-06-26	3	NA	NA	NA	NA				0	0	0	0
	17	B	5 min	2015-06-26	3	0	0	0	0				0	0	0	0
	18	B	5 min	2015-06-26	3	0	0	0	0				0	0	0	0
	58	B	5 min	2015-06-26	3	0	0	0	0				0	0	0	0
	19	G	7 min	2015-06-26	3	0	0	0	0	0	0	0	0	0	0	0
	20	G	7 min	2015-06-26	3	0	0	0	0				0	0	0	0
	21	G	7 min	2015-06-26	3	0	0	0	0				0	0	0	0
	22	G	7 min	2015-06-26	3	0	0	0	0				0	0	0	0
	23	G	7 min	2015-06-26	3	0	0	0	0				0	0	0	0
	24	G	7 min	2015-06-26	3	0	0	0	0				0	0	0	0
	46	E	5 min	2015-06-26	3	0	0	0	0	0	0	0	0	0	0	0
	48	E	5 min	2015-06-26	3	0	0	0	0				0	0	0	0
	49	E	5 min	2015-06-26	3	0	0	0	0				0	0	0	0
	50	E	5 min	2015-06-26	3	NA	NA	NA	NA				0	0	0	0
	51	E	5 min	2015-06-26	3	0	0	0	0				0	0	0	0
	59	D-14 day	5 min	2015-06-26	3	0	0	0	0				0	0	0	0
	52	J	7 min	2015-06-26	3	0	0	0	0	0	0	0	0	0	0	0
	53	J	7 min	2015-06-26	3	0	0	0	0				0	0	0	0
	54	J	7 min	2015-06-26	3	0	0	0	0				0	0	0	0
	55	J	7 min	2015-06-26	3	0	0	0	0				0	0	0	0
	56	J	7 min	2015-06-26	3	0	0	0	0				0	0	0	0
	57	J	7 min	2015-06-26	3	0	0	0	0				0	0	0	0
	31	C	5 min	2015-06-30	7	1	1	1	1	0.583333	0.514929	0.148647	0	0	0	0
	32	C	5 min	2015-06-30	7	1	0	1	1				0	0	0	0
	33	C	5 min	2015-06-30	7	0	0	0	0				0	0	0	0
	25	H	7 min	2015-06-30	7	1	1	1	1	0.791667	0.414851	0.0846811	0	0	0	0
	26	H	7 min	2015-06-30	7	1	1	1	0				0	0	0	0
	27	H	7 min	2015-06-30	7	1	1	1	1				0	0	0	0
	28	H	7 min	2015-06-30	7	1	1	1	1				0	0	0	0
	29	H	7 min	2015-06-30	7	0	1	0	0				0	0	0	0
	30	H	7 min	2015-06-30	7	1	0	1	1				0	0	0	0
	46	E	5 min	2015-06-30	7	0	0	0	0	0.583333	0.583592	0.119125	0	0	0	0
	48	E	5 min	2015-06-30	7	1	1	0	0				0	0	0	0
	49	E	5 min	2015-06-30	7	1	2	1	1				0	0	0	0
	50	E	5 min	2015-06-30	7	1	1	0	0				0	0	0	0
	51	E	5 min	2015-06-30	7	1	1	1	0				0	0	0	0
	59	D-14 day	5 min	2015-06-30	7	1	1	0	0				0	0	0	0
	52	J	7 min	2015-06-30	7	0	0	0	1	0.333333	0.464306	0.094776	0	0	0	0
	53	J	7 min	2015-06-30	7	1	0	1	1				0	0	0	0
	54	J	7 min	2015-06-30	7	0	0	1	1				0	0	0	0
	55	J	7 min	2015-06-30	7	0	0	0	0				0	0	0	0
	56	J	7 min	2015-06-30	7	1	0	0	0				0	0	0	0
	57	J	7 min	2015-06-30	7	0	0	0	0				0	0	0	0
	34	D	5 min	2015-07-07	14	NA	NA	NA	NA	0.85	0.812728	0.181731	0	0	0	0
	35	D	5 min	2015-07-07	14	NA	NA	NA	NA				0	0	0	0
	36	D	5 min	2015-07-07	14	NA	NA	NA	NA				0	0	0	0
	37	D	5 min	2015-07-07	14	1	1	0	0				0	0	0	0
	38	D	5 min	2015-07-07	14	2	1	0	0				0	0	0	0
	39	D	5 min	2015-07-07	14	1	2	0	0				0	0	0	0
	47	D	5 min	2015-07-07	14	1	1	1	2				0	0	0	0
	59	D	5 min	2015-07-07	14	2	2	0	0				0	0	0	0
	40	I	7 min	2015-07-07	14	1	1	0	0	0.916667	0.928611	0.189552	0	0	0	0
	41	I	7 min	2015-07-07	14	0	0	0	0				0	0	0	0
	42	I	7 min	2015-07-07	14	2	2	1	2				0	0	0	0
	43	I	7 min	2015-07-07	14	3	2	1	1				0	0	0	0
	44	I	7 min	2015-07-07	14	0	2	0	0				0	0	0	0
	45	I	7 min	2015-07-07	14	1	2	1	0				0	0	0	0
	46	E	5 min	2015-07-07	14	0	1	0	0	0.8	1.00525	0.224781	0	0	0	0
	48	E	5 min	2015-07-07	14	2	0	0	0				0	0	0	0
	49	E	5 min	2015-07-07	14	2	3	0	1				0	0	0	0
	50	E	5 min	2015-07-07	14	2	2	0	0				0	0	0	0
	51	E	5 min	2015-07-07	14	2	1	0	0				0	0	0	0
	NA	NA	NA	NA	NA	NA	NA	NA	NA				0	0	0	0
	52	J	7 min	2015-07-07	14	0	0	2	2	0.666667	0.816497	0.166667	0	0	0	0
	53	J	7 min	2015-07-07	14	2	1	2	0				0	0	0	0
	54	J	7 min	2015-07-07	14	1	1	0	0				0	0	0	0
	55	J	7 min	2015-07-07	14	0	0	0	0				0	0	0	0
	56	J	7 min	2015-07-07	14	2	1	0	0				0	0	0	0
	57	J	7 min	2015-07-07	14	1	1	0	0				0	0	0	0
	46	E	5 min	2015-07-14	21	0	0	0	0	0.9	1.16529	0.260566	0	0	0	0
	48	E	5 min	2015-07-14	21	2	2	0	0				0	0	0	0
	49	E	5 min	2015-07-14	21	2	3	0	0				0	0	0	0
	50	E	5 min	2015-07-14	21	3	2	0	0				0	0	0	0
	51	E	5 min	2015-07-14	21	2	2	0	0				0	0	0	0
	52	J	7 min	2015-07-14	21	0	0	2	0	0.666667	0.916831	0.187147	0	0	0	0
	53	J	7 min	2015-07-14	21	2	1	2	0				0	0	0	0
	54	J	7 min	2015-07-14	21	2	1	0	0				0	0	0	0
	55	J	7 min	2015-07-14	21	0	0	0	0				0	0	0	0
	56	J	7 min	2015-07-14	21	3	1	0	0				0	0	0	0
	57	J	7 min	2015-07-14	21	1	1	0	0				0	0	0	0
	46	E	5 min	2015-07-21	28	0	0	0	0	1.1	1.58612	0.354668	0	0	0	0
	48	E	5 min	2015-07-21	28	4	0	0	0				0	0	0	0
	49	E	5 min	2015-07-21	28	3	3	0	0				0	0	0	0
	50	E	5 min	2015-07-21	28	4	3	0	0				0	0	0	0
	51	E	5 min	2015-07-21	28	3	2	0	0				0	0	0	0
	52	J	7 min	2015-07-21	28	0	0	3	0	0.875	1.191	0.243112	0	0	0	0
	53	J	7 min	2015-07-21	28	3	2	3	0				0	0	0	0
	54	J	7 min	2015-07-21	28	2	2	0	0				0	0	0	0
	55	J	7 min	2015-07-21	28	0	1	0	0				0	0	0	0
	56	J	7 min	2015-07-21	28	3	1	0	0				0	0	0	0
	57	J	7 min	2015-07-21	28	0	1	0	0				0	0	0	0
		Day	Total Avg. Right Eye NV score for exposure time 5.0 min	SEM. Right EYE NV score for exposure time 5.0 min	Day	Total Right Eye NV score for exposure time 7.0 min	SEM. Right Eye NV score for exposure time 7.0 min			p-value Ctrl vs 5min	p-value Ctrl vs 7min
		0 h	0.00833333	0.00833333	0 h	0	0		pre	0.099724	NS
		6 h	0	0	6 h	0	0		6h	NS	NS
		Day 1	0	0	Day 1	0	0		1Day	NS	NS
		Day 3	0	0	Day 3	0	0		3Day	NS	NS
		Day 7	0.583333	0.0923675	Day 7	0.541667	0.0726788		7Day	1.02128e-16	1.55857e-17
		Day 14	0.825	0.142719	Day 14	0.791667	0.126176		14day	1.50076e-16	1.86704e-16
		Day 21	0.9	0.260566	Day 21	0.666667	0.187147		21Day	2.62129e-06	7.74435e-06
		Day 28	1.1	0.354668	Day 28	0.875	0.243112		28Day	1.81658e-05	6.42197e-06
	Pre		6H		1Day		3Day		7Day		14Day		21Day		28Day
	5min	7min	5min	7min	5min	7min	5min	7min	5min	7min	5min	7min	5min	7min	5min	7min
	0	0	0	0	0	0	0	0	1	1	1	1	0	0	0	0
	0	0	0	0	0	0	0	0	1	1	2	0	2	2	4	3
	0	0	0	0	0	0	0	0	0	1	1	2	2	2	3	2
	0	0	0	0	0	0	NA	NA	0	1	1	3	3	0	4	0
	0	0	0	0	0	0	0	0	1	0	2	0	2	3	3	3
	0	0	0	0	0	0	0	0	1	1	0	1	0	1	0	0
	0	0	0	0	0	0	0	0	1	0	2	0	2	0	0	0
	0	0	0	0	NA	NA	0	0	1	1	2	2	3	1	3	2
	0	0	0	0	0	0	0	0	1	0	2	1	2	1	3	2
	0	0	0	0	0	0	0	0	1	0	2	0	2	0	2	1
	0	0	0	0	0	0	0	0	0	1	1	2	0	1	0	1
	0	0	0	0	0	0	0	0	0	0	1	1	0	1	0	1
	0	0	0	0	0	0	0	0	0	1	2	0	0	2	0	3
	0	0	0	0	0	0	0	0	1	1	1	2	0	2	0	0
	0	0	0	0	0	0	0	0	2	1	2	2	0	0	0	0
	0	0	0	0	0	0	0	0	1	1	1	2	0	0	0	0
	0	0	0	0	0	0	NA	NA	1	1	0	2	0	0	0	0
	0	0	0	0	0	0	0	0	1	0	3	0	0	0	0	0
	0	0	0	0	0	0	0	0	1	0	2	1	0	0	0	0
	0	0	0	0	0	0	0	0	1	0	1	1	0	0	0	0
	0	0	0	0	0	0	0	0	0	0	0	0		0		0
	0	0	0	0	0	0	0	0	0	0	0	1		0		0
	0	0	0	0	0	0	0	0	0	0	0	0		0		3
	0	0	0	0	0	0	0	0	1	0	1	2		0		0
	0	0			NA	NA	0	0	0	1	0	1
	0	0							1	1	0	0
	0	0							0	1	0	0
	0	0							1	1	0	0
	0	0							1	0	0	1
	0	0							0	1	0	1
	0	0							0	0	0	0
	0	0							0	1	0	1
	0	0							1	1	0	1
	0	0							0	0	2	2
	0	0							0	0	0	2
	0	0							0	0	0	0
	0	0								1	0	0
	0	0								0	1	0
	0	0								1	0	0
	0	0								1	0	2
	0	0								0		0
	0	0								1		0
	0	0								1		0
	0	0								1		0
	0	0								1		0
	0	0								0		1
	0	0								0		0
	0	0								0		0
	0	0
	0	0
	0	0
	0	0
	1	0
	0	0
	0	0
	0	0
	0	0
	0	0
	0	0
	0	0
	0	0
	0	0
	0	0
	0	0
	0	0
	0	0
	0	0
	0	0
	0	0
	0	0
	0	0
	0	0
	0	0
	0	0
	0	0
	0	0
	0	0
	0	0
	0	0
	0	0
	0	0
	0	0
	0	0
	0	0
	0	0
	0	0
	0	0
	0	0
	0
	0
Average	0.0111111	0	0	0	0	0	0	0	0.583333	0.541667	0.825	0.791667	0.9	0.666667	1.1	0.875
St Dev	0.105409	0	0	0	0	0	0	0	0.554205	0.503534	0.902631	0.874176	1.16529	0.916831	1.58612	1.191
SEM	0.0110499	0	0	0	0	0	0	0	0.0923675	0.0726788	0.142719	0.126176	0.260566	0.187147	0.354668	0.243112
