# Supplementary material for: Pathophysiology and inflammatory biomarkers of sulfur mustard-induced corneal injury in rabbits
Source: PLoS One. 2021 Oct 12;16(10):e0258503. doi: 10.1371/journal.pone.0258503 (PMC8509852; doi:10.1371/journal.pone.0258503)
Supplement: S5 Dataset — (XLSX) [file pone.0258503.s005.xlsx]

## Sheet: Corneal Thickness
HD Study-1 (Corneal Thickness)
Day1			1	2	3	4	5	6	7	8	9	10	11	12	13	14	15		Avg
Control	1	L	400	430	420	420	400	360	400	380	410	450							407
Control	2	L	420	380	370	390	390	410	400	400	410	490							406
Control	3	L	440	380	360	330	340	350	360	370	380	410	370						371.818
Control	7	L	390	390	390	450	430	510	470	460	460	500	510						450.909				1 day			3 day			7 day			14 day			28 day
Control	9	L	410	390	410	430	440	450	460	550	470	460	370	300	410				426.923				Control	5 min	7 min	Control	5 min	7 min	Control	5 min	7 min	Control	5 min	7 min	Control	5 min	7 min
Control	64	L	340	350	310	320	320	310	290	340	540	400							352				407	831.429	710.909	396.364	722.857	543	477.273	870	584.615	423.846	550.833	581.111	451.818	536.667	518
																							406	620	575	429.167	473	823.571	376.667	774.444	825	365	626.667	385	415	462.5	683.75
5 min	1		730	760	860	870	860	900	840										831.429				371.818	490.909	506	369.167	603.75	641	365	528.333	628	411.818	487.778	641.667	400	763.75	470
5 min	2		530	490	560	800	600	610	750										620				450.909	452.222	444.545	424.167	695	760	343		585.455	443	592	888	489	636.667	538.333
5 min	3		450	360	410	460	440	550	640	490	450	530	620						490.909				426.923	458.333		413.571	574.444	701.111	504		555	334.444			452.5	570	464.545
5 min	4		470	450	390	420	460	410	480	440	550								452.222				352	502.5		375.455	570		308.333			477
5 min	5		480	480	430	470	450	440											458.333
5 min	6		450	400	410	410	430	490	600	830									502.5			Avg	402.442	559.232	559.114	401.315	606.509	693.737	395.712	724.259	635.614	409.185	564.319	623.944	441.664	593.917	534.926
																						StDev	35.9556	146.494	114.37	25.1989	91.1711	108.172	77.5861	176.275	109.019	51.9667	59.7045	207.339	35.0288	113.788	88.9037
7 min	7		620	640	640	830	820	700	650	650	820	700	750						710.909			SEM	14.6788	59.8058	57.1848	10.2874	37.2204	48.3761	31.6744	101.773	48.7547	21.2153	29.8523	103.67	15.6654	50.8875	39.759
7 min	9		NA	NA	NA	NA	NA	NA	NA	NA	NA	NA	NA
7 min	10		600	450	580	550	620	650											575			p-Value		0.029058	0.0124031		0.000340801	0.000114032		0.00488589	0.0020938		0.00238045	0.0373414		0.0211669	0.0606355
7 min	12		480	540	490	450	470	480	500	570	530	550							506
7 min	64		550	420	440	530	530	460	410	400	380	370	400						444.545
																												SEM			p-Value
																							Control	5 min	7 min		Control	5 min	7 min		5 min	7 min
Day3																						Day 1	402.442	559.232	559.114		14.6788	59.8058	57.1848		0.029058	0.0124031
Control	15	L	400	380	320	340	350	390	400	440	380	490	470						396.364			Day 3	401.315	606.509	693.737		10.2874	37.2204	48.3761		0.000340801	0.000114032
Control	18	L	460	450	430	380	420	390	480	370	380	420	430	540					429.167			Day 7	395.712	724.259	635.614		31.6744	101.773	48.7547		0.00488589	0.0020938
Control	58	L	370	320	320	320	320	330	370	430	350	360	400	540					369.167			Day 14	409.185	564.319	623.944		21.2153	29.8523	103.67		0.00238045	0.0373414
Control	19	L	510	430	450	430	420	430	430	370	400	390	380	450					424.167			Day 28	441.664	593.917	534.926		15.6654	50.8875	39.759		0.0211669	0.0606355
Control	20	L	450	420	470	520	370	450	400	420	440	410	390	360	350	340			413.571
Control	24	L	370	400	370	400	390	350	320	380	350	380	420						375.455
5 min	13		810	730	640	790	720	710	660										722.857
5 min	14		430	520	520	460	450	520	510	470	470	380							473
5 min	15		430	480	520	470	650	770	780	730									603.75
5 min	17		620	630	750	700	730	730	730	670									695
5 min	18		490	520	500	550	600	560	630	620	700								574.444
5 min	58		440	520	470	500	650	570	650	650	600	650							570
7 min	19		550	520	510	530	550	500	590	520	530	630							543
7 min	20		980	980	1050	850	900	770	870	800	810	770	780	710	610	650			823.571
7 min	21		620	520	570	630	590	690	680	700	710	700							641
7 min	22		780	750	790	780	700												760
7 min	23		NA	NA	NA	NA	NA	NA	NA	NA	NA	NA	NA	NA	NA	NA	NA	NA
7 min	24		740	730	600	690	640	650	800	690	770								701.111
Day7
Control	31	L	510	470	440	460	450	470	500	530	450	470	500						477.273
Control	32	L	350	370	340	360	370	380	380	420	420								376.667
Control	33	L	420	390	360	340	350	350	350	350	360	370	370	370					365
Control	25	L	280	320	360	350	370	350	360	340	340	360							343
Control	27	L	450	470	530	550	520												504
Control	28	L	350	290	310	280	280	290	320	350	320	280	300	330					308.333
5 min	31		960	970	830	910	880	840	800	770									870
5 min	32		720	740	730	720	840	850	860	760	750								774.444
5 min	33		630	490	520	520	510	500											528.333
7 min	25		NA	NA	NA	NA	NA	NA	NA	NA	NA	NA	NA	NA	NA	NA	NA	NA
7 min	26		650	650	640	640	570	570	590	570	390	670	700	440	520				584.615
7 min	27		800	800	820	840	750	860	930	800									825
7 min	28		530	610	650	730	620												628
7 min	29		690	690	650	600	600	600	600	540	400	500	570						585.455
7 min	30		740	550	650	540	540	500	610	550	370	500							555
Day14
Control	38	L	460	410	360	400	420	410	410	410	410	450	470	450	450				423.846
Control	39	L	400	370	370	360	340	360	340	350	350	360	360	390	400	360			365
Control	59	L	450	440	390	410	380	410	430	390	420	420	390						411.818
Control	42	L	520	420	420	410	450	460	440	450	410	450							443
Control	43	L	320	330	310	320	330	310	310	340	440								334.444
Control	44	L	570	470	430	440	410	400	440	520	560	530							477
5 min	37		480	540	500	470	490	560	530	470	550	580	670	770					550.833
5 min	38		710	670	600	570	580	630											626.667
5 min	39		400	470	490	430	450	440	520	570	620								487.778
5 min	47		680	550	470	580	440	540	540	700	720	700							592
7 min	42		560	430	680	740	760	610	540	440	470								581.111
7 min	40		NA	NA	NA	NA	NA	NA	NA	NA	NA	NA	NA	NA	NA	NA	NA
7 min	41		360	370	370	380	360	410	420	400	410	370							385
7 min	45		590	450	450	630	730	1000											641.667
7 min	43		1100	1100	650	940	650												888
Day28
Control	48	L	410	470	570	420	430	420	550	440	470	440	350						451.818
Control	50	L	320	340	340	370	400	440	590	520									415
Control	51	L	390	320	350	350	340	370	450	420	460	550							400
Control	55	L	400	380	430	430	450	400	480	620	700	600							489
Control	57	L	420	370	410	380	410	450	530	650									452.5
5 min	46		470	440	430	430	940	440	520	590	570								536.667
5 min	49		470	430	490	480	450	450	470	460									462.5
5 min	50		540	620	720	780	830	780	870	970									763.75
5 min	51		740	620	590	550	650	670											636.667
5 min	54		590	600	530	560													570
7 min	52		520	420	470	440	470	520	560	620	660	500							518
7 min	56		540	500	470	770	550	610	1000	1030									683.75
7 min	55		480	420	420	440	470	510	550										470
7 min	53		480	470	520	570	580	610											538.333
7 min	57		450	410	370	430	450	450	450	450	500	550	600						464.545
