# Supplementary material for: Pathophysiology and inflammatory biomarkers of sulfur mustard-induced corneal injury in rabbits
Source: PLoS One. 2021 Oct 12;16(10):e0258503. doi: 10.1371/journal.pone.0258503 (PMC8509852; doi:10.1371/journal.pone.0258503)
Supplement: S6 Dataset — (XLSX) [file pone.0258503.s006.xlsx]

## Sheet: Epithelial Degradation
HD Study-1 (Epithelial Degradation)
Day 1
5 min	Total	Degradation		% Degradation				% Degradation
1	60	2		3.33333				5 min							7 min
2	63	0		0			Control	Day 1	Day 3	Day 7	Day 14	Day 28			Day 1	Day 3	Day 7	Day 14	Day 28
3	70	14		20			0	3.33333	2.72727	79.661	1.42857	3.22581			25	0.980392	100	95.5556	1.38889
4	53	1		1.88679			0	0	2.67857	28.5714	6.45161	2.72727			7.86517	41.3793	64.4809	0	0
5	99	14		14.1414			0	20	45.4545	6.92308	14.6341	3.15789			12.5	100	38.3333	4.16667	3.44828
6	45	0		0			0	1.88679	0		10.4478	1.53846			72.4638	12.766	1.63934	32.3529	6.94444
7 min							0	14.1414	4.7619			0.847458			4.83871	22.6415	9.33333	9.63855	21.7391
7	60	15		25			0	0	67.5						0	31.25	7.04225	14.2857	1.51515
9	89	7		7.86517
10	28	3.5		12.5
11	69	50		72.4638		Avg.		6.56026	20.5204	38.3852	8.24052	2.29938			20.4446	34.8362	36.8049	25.9999	5.83932
12	62	3		4.83871		StDev		8.44309	28.7511	37.3488	5.63777	1.05658			26.8687	34.8827	39.0872	35.8774	8.15285
64	72	0		0		SEM		3.44688	11.7376	21.5633	2.81888	0.472519			10.9691	14.2408	15.9573	14.6469	3.32839
Day 3
5 min						p-Value		0.0861599	0.110993	0.0298015	0.00606218	0.000438189			0.0919339	0.0344799	0.0437702	0.106267	0.109896
13	55	1.5		2.72727
14	56	1.5		2.67857
15	66	30		45.4545
17	91	0		0
18	73.5	3.5		4.7619									SEM				p-Value
58	80	54		67.5						5 min	7 min			5 min	7 min		5 min	7 min
7 min									Day 1	6.56026	20.4446			3.44688	10.9691		0.0861599	0.0919339
19	51	0.5		0.980392					Day 3	20.5204	34.8362			11.7376	14.2408		0.110993	0.0344799
20	87	36		41.3793					Day 7	38.3852	36.8049			21.5633	15.9573		0.0298015	0.0437702
21	70	70		100					Day 14	8.24052	25.9999			2.81888	14.6469		0.00606218	0.106267
22	47	6		12.766					Day 28	2.29938	5.83932			0.472519	3.32839		0.000438189	0.109896
23	53	12		22.6415
24	40	12.5		31.25
Day 7
5 min
31	59	47		79.661
32	70	20		28.5714
33	65	4.5		6.92308
7 min
25	70	70		100
26	91.5	59		64.4809
27	60	23		38.3333
28	61	1		1.63934
29	75	7		9.33333
30	71	5		7.04225
Day 14
5 min
37	70	1		1.42857
38	31	2		6.45161
39	41	6		14.6341
47	67	7		10.4478
7 min
40	45	43		95.5556
41	115	0		0
42	72	3		4.16667
43	34	11		32.3529
44	83	8		9.63855
45	49	7		14.2857
Day 28
5 min
46	62	2		3.22581
48	55	1.5		2.72727
49	95	3		3.15789
50	65	1		1.53846
51	59	0.5		0.847458
7 min
52	72	1		1.38889
53	53	0		0
54	58	2		3.44828
55	72	5		6.94444
56	69	15		21.7391
57	66	1		1.51515
