# Supplementary material for: Pathophysiology and inflammatory biomarkers of sulfur mustard-induced corneal injury in rabbits
Source: PLoS One. 2021 Oct 12;16(10):e0258503. doi: 10.1371/journal.pone.0258503 (PMC8509852; doi:10.1371/journal.pone.0258503)
Supplement: S7 Dataset — (XLSX) [file pone.0258503.s007.xlsx]

## Sheet: Epithelial-Corneal Separation
HD Study-1 (Epithelial-Stromal Separation)
Day 1
5 min	Total	Separation		% Separation				Separation
1	60	0		0					5 min						7 min
2	63	0		0				Control	Day 1	Day 3	Day 7	Day 14	Day 28			Day 1	Day 3	Day 7	Day 14	Day 28
3	70	2.5		3.57143				0	0	0.545455	1.69492	2.85714	0			0	3.92157	3.57143	0	0
4	53	0.2		0.377358				0	0	4.46429	8.57143	0	0			3.37079	1.14943	16.3934	0	0
5	99	20		20.202				0	3.57143	10.6061	0	0	0			0	4.28571	0.333333	0	0
6	45	0		0				0	0.377358	0		2.23881	0			0	2.12766	0	8.82353	1.38889
7 min								0	20.202	1.02041			1.69492			1.6129	0.943396	14.6667	0	0
7	60	0		0				0	0	1.25						0	11.25	1.40845	4.08163	0
9	89	3		3.37079
10	28	0		0
11	69	0		0			Avg.		4.02513	2.98103	3.42211	1.27399	0.338983			0.830615	3.94629	6.06222	2.15086	0.231481
12	62	1		1.6129			StDev		8.04747	4.0497	4.53925	1.49258	0.757989			1.40172	3.83685	7.45926	3.65396	0.567012
64	72	0		0			SEM		3.28537	1.65328	2.62074	0.746288	0.338983			0.572251	1.56639	3.04523	1.49172	0.231481
Day 3
5 min							p-Value		0.248585	0.101538	0.0863016	0.0628551	0.296665			0.177283	0.0304208	0.0745305	0.179917	0.340893
13	55	0.3		0.545455
14	56	2.5		4.46429
15	66	7		10.6061
17	91	0		0
18	73.5	0.75		1.02041
58	80	1		1.25									SEM				p-Value
7 min										5 min	7 min			5 min	7 min		5 min	7 min
19	51	2		3.92157				Day 1		4.02513	0.830615			3.28537	0.572251		0.248585	0.177283
20	87	1		1.14943				Day 3		2.98103	3.94629			1.65328	1.56639		0.101538	0.0304208
21	70	3		4.28571				Day 7		3.42211	6.06222			2.62074	3.04523		0.0863016	0.0745305
22	47	1		2.12766				Day 14		1.27399	2.15086			0.746288	1.49172		0.0628551	0.179917
23	53	0.5		0.943396				Day 28		0.338983	0.231481			0.338983	0.231481		0.296665	0.340893
24	40	4.5		11.25
Day 7
5 min
31	59	1		1.69492
32	70	6		8.57143
33	65	0		0
7 min
25	70	2.5		3.57143
26	91.5	15		16.3934
27	60	0.2		0.333333
28	61	0		0
29	75	11		14.6667
30	71	1		1.40845
Day 14
5 min
37	70	2		2.85714
38	31	0		0
39	41	0		0
47	67	1.5		2.23881
7 min
40	45	0		0
41	115	0		0
42	72	0		0
43	34	3		8.82353
44	83	0		0
45	49	2		4.08163
Day 28
5 min
46	62	0		0
48	55	0		0
49	95	0		0
50	65	0		0
51	59	1		1.69492
7 min
52	72	0		0
53	53	0		0
54	58	0		0
55	72	1		1.38889
56	69	0		0
57	66	0		0
