# Supplementary material for: Pathophysiology and inflammatory biomarkers of sulfur mustard-induced corneal injury in rabbits
Source: PLoS One. 2021 Oct 12;16(10):e0258503. doi: 10.1371/journal.pone.0258503 (PMC8509852; doi:10.1371/journal.pone.0258503)
Supplement: S8 Dataset — (XLSX) [file pone.0258503.s008.xlsx]

## Sheet: Keratocytes Count
HD Study-1 (Keratocyte Count)
Day 1	5 min	1		2		3		4		5		6		Day 1	7 min	7		9		10		11		12		64			Day 3	5 min	13		14		15		17		18		58			7 min	19		20		21
		Control	Exposed	Control	Exposed	Control	Exposed	Control	Exposed	Control	Exposed	Control	Exposed			Control	Exposed	Control	Exposed	Control	Exposed	Control	Exposed	Control	Exposed	Control	Exposed				Control	Exposed	Control	Exposed	Control	Exposed	Control	Exposed	Control	Exposed	Control	Exposed			Control	Exposed	Control	Exposed	Control
	1	53	27	66	34	43	13		43		43		49		1	47	1	33	50		29		1	44	44		38			1		14		51	53	0		62	30	30	31	0		1	52	45	62	0
	2	47	43	70	35	60	23		38		45		39		2	43	0	43	36		39		2	60	29		62			2		33		48	54	0		59	40	40	41	0		2	41	43	56	0
	3	51	64	40	51	40	31		41		29		33		3	45	0	51	41		46		1	48	42		60			3		27		59	42	1		33	52	28	51	0		3	46	45	53	0
	4	53	60	44	37	43	38		45		40		31		4	41	3	33	34		49		9	54	36		67			4		37		52	36	5		39	37	26	41	0		4	49	43	47	2
	5	64	60	32	27	51	41		45		33		29		5	48	0	43	9				5	38	66		47			5		28		47	49	42		38	46	27	38	3		5	60	60	46	5
	6	51	65	62	13	50	41		50		47		41		6	59	15	36	30				4	42	70		43			6		25		34	49	38		33	44	30	48	2		6	30	43	50	0
	7	53	57	58	21	53	34		41		37		59		7	35	13	46	28				1	46	62		48			7		30		33	59	54		37	52	31	47	33		7	44	52	44	3
	8	42	45	37	23	43	36		51		33				8	33	17	59	51				3	37	54		51			8		25		41	67	52		24	46	32	24	39		8	40	54		14
Avg		51.75	52.625	51.125	30.125	47.875	32.125		44.25		38.375		40.1429			43.875	6.125	43	34.875		40.75		3.25	46.125	50.375		52					27.375		45.625	51.125	24		40.625	43.375	30.5	40.125	9.625			45.25	48.125	51.1429	3
	Day 1			Day 3			Day 7			Day 14			Day 28
	Control	5 min	7 min	Control	5 min	7 min	Control	5 min	7 min	Control	5 min	7 min	Control	5 min	7 min
	51.75	52.625	6.125	40.125	9.625	48.125	47.375	20.5	10.375	56.25	45.6	32.5	48.25	43.5	49.625
	51.125	30.125	34.875	43.375	30.5	3	50	3.625	32.75	43.75	31.625	29.375	31.2857	39.625	35.125
	47.875	32.125	50.375	51.125	24	16.875	51.25	38.2857	0.25	55.125	34.5	25	38.1429	19	39.5
	43.875	44.25	40.75	45.25	27.375	1	44.3333		9.125	41	7.75	0.375	49.875	30.125	23.875
	43	38.375	3.25	51.1429	45.625	16.5	52.625		6.375	60.3333		49.375	33.2	41.625	40.125
	46.125	40.1429	52	46.375	40.625	9			3.375	47.375		18.1667	43.4286		9.5
Avg	47.2917	39.6071	31.2292	46.2321	29.625	15.75	49.1167	20.8036	10.375	50.6389	29.8687	25.7986	40.697	34.775	32.9583
StDev	3.6432	8.23067	21.5174	4.34743	12.763	17.1794	3.29975	17.3324	11.5734	7.70208	15.9295	16.2406	7.74656	10.2108	14.2086
SEM	1.48733	3.36016	8.78442	1.77483	5.21047	7.01345	1.47569	10.0068	4.72482	3.14436	7.96474	6.63021	3.16252	4.56642	5.80065
p-Value		0.0629971	0.101578		0.0129608	0.00179019		0.00961047	5.15627e-05		0.0232627	0.00694229		0.301687	0.268619
						SEM				p-Value
		Control	5 min	7 min		Control	5 min	7 min		5 min	7 min
	Day 1	47.2917	39.6071	31.2292		1.48733	3.36016	8.78442		0.0629971	0.101578
	Day 3	46.2321	29.625	15.75		1.77483	5.21047	7.01345		0.0129608	0.00179019
	Day 7	49.1167	20.8036	10.375		1.47569	10.0068	4.72482		0.00961047	5.15627e-05
	Day 14	50.6389	29.8687	25.7986		3.14436	7.96474	6.63021		0.0232627	0.00694229
	Day 28	40.697	34.775	32.9583		3.16252	4.56642	5.80065		0.301687	0.268619
[truncated: 69 more columns]
