# Supplementary material for: Pathophysiology and inflammatory biomarkers of sulfur mustard-induced corneal injury in rabbits
Source: PLoS One. 2021 Oct 12;16(10):e0258503. doi: 10.1371/journal.pone.0258503 (PMC8509852; doi:10.1371/journal.pone.0258503)
Supplement: S9 Dataset — (XLSX) [file pone.0258503.s009.xlsx]

## Sheet: Inflammatory Cell Count
HD Study-1 (Blood Vessels)
Inflammatory Cell Density
		Control	SM-Exposed
Day 1							Day 1			Day 3			Day 7			Day 14			Day 28
			5 min				Control	5 min	7 min	Control	5 min	7 min	Control	5 min	7 min	Control	5 min	7 min	Control	5 min	7 min
1		0	1				0	1	2	0	4	3	0	4	3	0	1	3	0	1	1
2		0	0				0	0	2	0	2	4	1	4	3	1	3	1	0	2	1
3		1	1				1	1	1	0	1	3	0	1	4	0	2	2	0	2	1
4			2.5				0	2.5	3	1	0	3	0		3	0	3	2	0	1	1
5			0					0	2.5	0	1	4	0		3	1		2	0	1	1
6			3					3	2		3	4	0		1	1		2	0		2
			7 min
7			2			Avg.	0.25	1.25	2.08333	0.2	1.83333	3.5	0.166667	3	2.83333	0.5	2.25	2	0	1.4	1.16667
9			2			StDev	0.5	1.25499	0.66458	0.447214	1.47196	0.547723	0.408248	1.73205	0.983192	0.547723	0.957427	0.632456	0	0.547723	0.408248
10		0	1			SEM	0.25	0.512348	0.271314	0.2	0.600925	0.223607	0.166667	1	0.401386	0.223607	0.478714	0.258199	0	0.244949	0.166667
11			3
12			2.5			p-Value		0.17404	0.00160136		0.0417368	1.90793e-06		0.00483698	0.000110374		0.00587492	0.00135278		0.000135777	3.71559e-05
64			2
Day 3		Control
			5 min
13			4
14			2
15		0	1						SM-Exposed			SEM				p-Value
17			0					Control	5 min	7 min		Control	5 min	7 min		5 min	7 min
18			1				Day 1	0.25	1.25	2.08333		0.25	0.512348	0.271314		0.17404	0.00160136
58		0	3				Day 3	0.2	1.83333	3.5		0.2	0.600925	0.223607		0.0417368	1.90793e-06
			7 min				Day 7	0.166667	3	2.8		0.166667	1	0.4		0.00483698	0.0001
19		0	3				Day 14	0.5	2.25	2		0.223607	0.478714	0.258199		0.00587492	0.00135278
20		1	4				Day 28	0	1.4	1.16667		0	0.244949	0.166667		0.000135777	3.71559e-05
21			3
22			3
23			4
24		0	4
Day 7		Control
			5 min
31		0	4
32		1	4
33		0	1
			7 min
25		0	3
26			3
27		0	4
28		0	1
29			3
30			3
Day 14		Control
			5 min
37			1
38		0	3
39		1	2
47			3
59		0
			7 min
40			3
41			1
42		0	2
43		1	2
44		1	2
45			2
Day 28		Control
			5 min
46			1
48		0	2
49			2
50		0	1
51		0	1
			7 min
52			1
53		0	1
54			1
55		0	1
56			1
57		0	2
