# Supplementary material for: Pathophysiology and inflammatory biomarkers of sulfur mustard-induced corneal injury in rabbits
Source: PLoS One. 2021 Oct 12;16(10):e0258503. doi: 10.1371/journal.pone.0258503 (PMC8509852; doi:10.1371/journal.pone.0258503)
Supplement: S10 Dataset — (XLSX) [file pone.0258503.s010.xlsx]

## Sheet: Blood Vessels
HD Study-1 (Blood Vessel Count)
	Day 1			Day 3			Day 7			Day 14			Day 28
		SM-Exposed
	Control	5 min	7 min	Control	5 min	7 min	Control	5 min	7 min	Control	5 min	7 min	Control	5 min	7 min
	5	18	3	0	7	5	0	14	18	1	5	5	1	3	7
	5	6	2	5	1	17	3	5	8	4	17	5	2	8	8
	2	3	4	2	4	4	0	1	2	2	3	4	1	21	2
	4	8	4	0	1	9	5		7	1	22	9	2	7	5
		0	2	3	1	10	1		13	4		9	2	9	9
		6	3		8	1	3			3			2		5
Avg.	4	6.83333	3	2	3.66667	7.66667	2	6.66667	9.6	2.5	11.75	6.4	1.66667	9.6	6
StDev	1.41421	6.14546	0.894427	2.12132	3.20416	5.64506	2	6.65833	6.10737	1.3784	9.21502	2.40832	0.516398	6.76757	2.52982
SEM	0.707107	2.50887	0.365148	0.948683	1.30809	2.30458	0.816497	3.84419	2.7313	0.562731	4.60751	1.07703	0.210819	3.02655	1.0328
p-Value		0.399721	0.20326		0.347274	0.0642542		0.137838	0.0177488		0.0373263	0.00814108		0.0177864	0.00210731
			SM-Exposed				SEM			p-Value
		Control	5 min	7 min		Control	5 min	7 min		5 min	7 min
	Day 1	4	6.83333	3		0.707107	2.50887	0.365148		0.399721	0.20326
	Day 3	2	3.66667	7.66667		0.948683	1.30809	2.30458		0.347274	0.0642542
	Day 7	2	6.66667	9.6		0.816497	3.84419	2.7313		0.137838	0.0177488
	Day 14	2.5	11.75	6.4		0.562731	4.60751	1.07703		0.0373263	0.00814108
	Day 28	1.66667	9.6	6		0.210819	3.02655	1.0328		0.0177864	0.00210731
