# Supplementary material for: Pathophysiology and inflammatory biomarkers of sulfur mustard-induced corneal injury in rabbits
Source: PLoS One. 2021 Oct 12;16(10):e0258503. doi: 10.1371/journal.pone.0258503 (PMC8509852; doi:10.1371/journal.pone.0258503)
Supplement: S11 Dataset — (XLSX) [file pone.0258503.s011.xlsx]

## Sheet: COX-2
HD Study-1 (COX-2 Expression)
	Left EYE (control)
Day 1
5 min
1
2	1	0	0	0	0	1	1	0	1		0.444444
3																						COX-2						p value (t test)
4
5	1	1	1	1	1	1	0	0	0	0	0.6	Average	StDev	SEM						Control	5 min	7 min	SEM-C	SEM 5 min	SEM 7 min			C vs 5 min		C vs 7 min
6												0.533333	0.0801234	0.0462592					Day 1	0.533333	1.13485	1.32119	0.0462592	0.17791	0.298423			0.0554628		0.0959565
7 min																			Day 3	0.675	2.17083	2.33135	0.149304	0.21587	0.33075			0.000954524		0.00419433
7																			Day 7	0.75625	2.05	1.91333	0.15356	0.54141	0.162822			0.0453821		0.0014622
9																			Day 14	0.6375	3.09167	2.57556	0.0375	0.122192	0.184278			1.24766e-05		2.72223e-06
10	1	1	0	0	1	0	0	1	1		0.555556								Day 28	0.695139	1.71736	1.68674	0.14474	0.261186	0.245924			0.014087		0.0164822
11
12
64
Day 3
5 min
13
14
15	1	1	0	1	0	1	0	1	0	1	0.6
17	1	0	0	1	0	0	1	0	0	0	0.3
18												Average	StDev	SEM
58												0.675	0.298608	0.149304
7 min
19	1	1	1	1	1	1	1	1			1
20
21
22
23	1	0	1	1	0	1	1	1	1	1	0.8
24
Day 7
5 min
31	1	1	1	0	0	1	0	1			0.625
32	1	1	1	1	2						1.2
33												Average	StDev	SEM
7 min												0.75625	0.30712	0.15356
25
26	1	1	1	1	1	0	0	0	0	0	0.5
27
28
29
30	1	1	1	0	1	0	1	0	1	1	0.7
Day 14
5 min
37	1	1	1	1	0	0	0	1	0	1	0.6
38	1	0	0	1	1	0	0	1	1	1	0.6
39												Average	StDev	SEM
47												0.6375	0.075	0.0375
7 min
40	1	1	0	0	1	0	1	0	1	1	0.6
41	0	0	1	1	1	1	1	1			0.75
42
43
44
45
Day 28
5 min
46	1	1	1	1	1	1	1	2			1.125
48	1	0	1	1	0	0	1	0	0	2	0.6
49
50												Average	StDev	SEM
51												0.695139	0.289479	0.14474
7 min
52	1	1	0	0	1	0	0	1	1		0.555556
53
54
55	1	1	0	1	0	0	1	0			0.5
56
57
Right EYE (Exposed)
Day 1
5 min																	Control
1	1	1	1	1	2	2						1.33333					0.444444
2	1	1	1	1	1	0	0	1	1	2		0.9					0.6
3	3	3	2	2	2	1	1	2	2	1	2	1.90909	Average	StDev	SEM	pValue	0.555556
4	1	1	0	1	1	1	1	2				1	1.13485	0.43579	0.17791
5	2	1	1	1	1	1	0	1	1			1
6	1	2	1	0	0	0						0.666667				0.0554628
7 min
7	2	2	2	2	1	1	2					1.71429
9	1	1	0	1	0	0	1	0	1	1		0.6
10	1	1	2	2								1.5	Average	StDev	SEM
12	2	2	2	3	2	2	2	2				2.125	1.32119	0.667294	0.298423
64	1	1	0	0	1	1	1	0	1			0.666667
																0.0959565
Day 3
5 min																	Control
13	3	3	2	2	3	3	3	3	4			2.88889					0.6
14	2	2	2	2	1	1	1	2	1	1		1.5					0.3
15	3	3	3	3	3	1	1	1	1			2.11111	Average	StDev	SEM		1
17	3	3	3	3	3	2	2	1	1	1		2.2	2.17083	0.52877	0.21587		0.8
18	3	3	3	3	3	2	2	2				2.625
58	2	2	2	1	2	2	1	2	1	2		1.7				0.000954524
7 min
19	2	2	2	2	2	2	3	2				2.125
20	1	0	0	1	1	2	2	3				1.25
21	2	2	2	3								2.25	Average	StDev	SEM
22	3	4	3	3	3	3	3					3.14286	2.33135	0.739579	0.33075
23	2	2	2	3	3	3	3	4	4			2.88889				0.00419433
Day 7
5 min																	Control
31	1	1	1	2	2	2	2	2				1.625	Average	StDev	SEM		0.625
32	4	3	3	3	3	3	3	3				3.125	2.05	0.93775	0.54141		1.2
33	1	1	1	1	1	1	1	2	2	3		1.4					0.5
7 min																0.0453821	0.7
25	2	2	2	2	1	1	2	2	1	2		1.7
26	2	1	2	3	3	2						2.16667
27	2	2	2	2	2	2	2	2				2	Average	StDev	SEM
28	2	1	2	0	1	0	1	2	2	3		1.4	1.91333	0.364082	0.162822
29	2	1	2	2	2	2	3	3	3	3		2.3
																0.0014622
Day 14
5 min																	Control
37	2	3	3	3	3	4	4	4	4	4		3.4					0.6
38	3	2	2	3	3	3						2.66667					0.6
47	3	4	3	4	3	4	3	4	3	3		3.4	Average	StDev	SEM		0.6
59	4	3	2	2	3	3	3	3	3	3		2.9	3.09167	0.368556	0.184278		0.75
7 min																1.24766e-05
40
41	3	2	3	3	3	2	2	3	3	3		2.7
42	1	2	2	2	2	2	2	2	3	3		2.1	Average	StDev	SEM
43	2	2	3	2	3	3	4	3	3			2.77778	2.57556	0.273229	0.122192
44	2	3	3	3	2	2	2	3	3	4		2.7
45	3	3	2	3	3	3	2	3	2	2		2.6				2.72223e-06
Day 28																	Control
5 min																	1.125
46	1	1	2	1	1	1	2	2	2	3		1.6					0.6
48	2	1	2	1	2	1	2	2				1.625					0.555556
49	2	2	2	2	1	1	0	0	1	1		1.2	Average	StDev	SEM		0.5
50	3	2	2	2	3	2	2	3	3			2.44444	1.71736	0.522372	0.261186
7 min																0.014087
52	2	2	1	1	2	1	2	3	3	3		2
53	2	1	1	1	2	2	1	2	2	2		1.6
54	2	2	2	2	2	2	1	2				1.875	Average	StDev	SEM
55	1	1	1	0	1	1	1	1	0	1		0.8	1.68674	0.602389	0.245924
56	2	1	1	1	1	1	2	2	1	1		1.3
57	3	3	3	3	3	2	2	2	2	2	3	2.54545				0.0164822
