# Supplementary material for: Pathophysiology and inflammatory biomarkers of sulfur mustard-induced corneal injury in rabbits
Source: PLoS One. 2021 Oct 12;16(10):e0258503. doi: 10.1371/journal.pone.0258503 (PMC8509852; doi:10.1371/journal.pone.0258503)
Supplement: S12 Dataset — (XLSX) [file pone.0258503.s012.xlsx]

## Sheet: MMP-9
HD Study-1 (MMP-9 Expression)
	Left EYE( Control)
Day 1
5 min
1
2	1	2	2	1	2	1	1	2	1		1.44444
3																					MMP-9
4																											p value (t test)
5	1	1	1	1	1	1	2	2			1.25
6																			Control	5 min	7 min	SEM-C	SEM 5 min	SEM 7 min			C vs 5 min		C vs 7 min
7 min												1.26647	0.337905	0.168953				Day 1	1.26647	2.20377	1.77361	0.168953	0.184745	0.148299			0.00792166		0.0572164
7																		Day 3	1.31875	2.72083	2.16508	0.269137	0.096699	0.183304			0.000439157		0.0311425
9																		Day 7	1.55556	2.74074	2.70611	0.323942	0.353311	0.19891			0.058041		0.0157311
10	1	1	0	1	0	1	1	1	1	1	0.8							Day 14	1.025	2.65625	2.51667	0.348494	0.379744	0.214735			0.0194435		0.00659486
11	1	1	1	2	2	2	2				1.57143							Day 28	1.25357	2.54	2.5	0.157616	0.287837	0.131101			0.00841315		0.000473975
12
64
Day 3
5 min
13
14
15	2	2	2	2	2	2	2	2			2
17	1	1	1	1	1	1	1	1	1	0	0.9
18
58												1.31875	0.538275	0.269137
7 min
19	1	1	1	0	1	1	1	1			0.875
20
21
22
23	1	1	1	2	2	2	1	2			1.5
24
Day 7
5 min
31	2	2	2	2	2	2	2	2	2	2	2
32	1	1	1	1	1	1	1	1			1
33
7 min												1.55556	0.647884	0.323942
25
26	3	3	3	2	2	2	1	2	2		2.22222
27
28
29
30	1	1	2	2	1	1	1	0	1	0	1
Day 14
5 min
37	0	0	1	0	0	0	0	0	1		0.222222
38	1	1	1	1	0	1	0	1	0	1	0.7
39
47												1.025	0.696988	0.348494
7 min
40	2	2	1	1	1	2	1	1	1	2	1.4
41	1	2	3	2	2	2	1	1	2		1.77778
42
43
44
45
Day 28
5 min
46	2	2	1	1	1	2					1.5
48	1	1	0	1	0	1	1	1	1	1	0.8
49
50
51												1.25357	0.315231	0.157616
7 min
52	1	1	1	2	1	2	2				1.42857
53
54
55	2	1	1	2	1	1	1				1.28571
56
57
	Right EYE(Exposed)
Day 1
5 min															pvalue		Control
1	2	2	2	2	1	1	2	1	2		1.66667						1.44444
2	2	2	2	2	2	3	3	3			2.375						1.25
3	2	2	2	2	2	2	2	2	3	3	2.2						0.8
4	2	3	2	3	3	3	3				2.71429	2.20377	0.45253	0.184745			1.57143
5	2	2	2	2	3	3	3	3	3	3	2.6
6	1	1	2	2	2	2					1.66667				0.00792166
7 min
7	1	2	2	1	2	2	2	1	2		1.66667
9	2	2	2	2	1	2	2	1	1		1.66667
10	2	1	1	2	1	1					1.33333
11	2	2	2								2	1.77361	0.363258	0.148299
12	2	2	3	3	2	2	2	3			2.375
64	1	1	1	2	2	1	2	2	2	2	1.6				0.0572164
Day 3
5 min																	Control
13	2	2	3	3	3	3	3	3			2.75						2
14	2	2	2	3	3	3					2.5						0.9
15	2	2	1	3	3	3	3	3			2.5						0.875
17	3	3	3	3	3	3	3	2			2.875	2.72083	0.236863	0.096699			1.5
18	3	3	3	3	2	3	2	3	2	2	2.6
58	3	3	2	3	3	3	3	3	4	4	3.1				0.000439157
7 min
19	2	2	2	2	2	1	2				1.85714
20	2	1	2	2	2	2	2	3	3		2.11111
21	2	2	2	2	2	1	1				1.71429
22	2	2	3	3	3	3	3				2.71429	2.16508	0.40988	0.183304
23	2	3	2	3	2	3	2				2.42857
															0.0311425
Day 7
5 min																	Control
31	3	2	3	2	3	2	3	2	2		2.44444						2
32	3	4	3	4	3	4	3	4	3		3.44444	2.74074	0.611952	0.353311			1
33	3	3	3	2	2	3	2	1	2		2.33333						2.22222
7 min																	1
															0.058041
26	3	3	3	3							3
27	3	3	3	3	3	2	3	3			2.875
28	2	2	2	1	2	2	3				2	2.70611	0.444776	0.19891
29	3	3	2	2	3	3	2	3	2		2.55556
30	3	3	3	3	3	3	3	3	3	4	3.1				0.0157311
Day 14
5 min																	Control
37	3	3	3	4	4	3	3	3			3.25						0.222222
38	2	2	2	2	2						2						0.7
39	2	2	2	2	2						2	2.65625	0.759489	0.379744			1.4
47	4	4	3	4	3	3	3	3			3.375						1.77778
7 min															0.0194435
40
41	2	3	3	3	3	3	3	4			3
42	1	1	1	2	2	2	2	3			1.75
43	2	2	3	3	3	2					2.5
44	3	3	2	3	2	3	2	2			2.5	2.51667	0.480162	0.214735
45	3	3	2	3	3	3					2.83333				0.00659486
Day 28
5 min																	Control
46	4	3	4	3	3	3	3	3			3.25						1.5
48	2	2	1	2	1	2	2	2			1.75						0.8
49	2	3	2	3	2	3	3	3	3	3	2.7						1.42857
50	3	3	3	3	3	3	3	3			3	2.54	0.643623	0.287837			1.28571
51	2	2	2	2	2	2					2
7 min															0.00841315
52	1	2	3	3	3	2	2	2			2.25
53	2	2	2	3	2	3	2	2			2.25
55	3	3	3	3	3	3	2	2			2.75
56	3	3	4	3	3	3	2	2			2.875	2.5	0.293151	0.131101
57	3	2	3	2	2	3	2	2			2.375				0.000473975
