# Supplementary material for: Pathophysiology and inflammatory biomarkers of sulfur mustard-induced corneal injury in rabbits
Source: PLoS One. 2021 Oct 12;16(10):e0258503. doi: 10.1371/journal.pone.0258503 (PMC8509852; doi:10.1371/journal.pone.0258503)
Supplement: S13 Dataset — (XLSX) [file pone.0258503.s013.xlsx]

## Sheet: VEGF
HD Study-1 (VEGF Expression)
	Left EYE	(Control)				Left
Day 1
5 min
1
2	1	1	0	0	1	0	0	1	0	0	0.4
3																							VEGF						p value (t test)
4
5	0	0	0	1	1	1	0	1	1	0	0.5									Control	5 min	7 min	SEM-C	SEM 5 min	SEM 7 min	p-Value			C vs 5 min		C vs 7 min
6																			Day 1	0.5	1.05397	1.615	0.0408248	0.146899	0.189671	0.0861599			0.0178351		0.00137811
7 min												0.5	0.0816497	0.0408248					Day 3	0.525	1.66548	1.71786	0.0853913	0.180894	0.186981	0.0898994			0.00129974		0.0011183
7																			Day 7	0.6375	1.89167	2.26	0.0800391	0.354828	0.261916	0.000915161			0.0100729		0.00110365
9																			Day 14	0.375	2.31667	1.7375	0.025	0.204803	0.102825	0.0256245			0.000100492		1.34942e-05
10	1	1	1	1	0	0	0	1	0	1	0.6								Day 28	0.70625	1.40056	1.1	0.1672	0.125168	0.204939	0.104857			0.0114478		0.209124
11	0	0	1	0	1	1	1	0	0	1	0.5
12
64
Day 3
5 min
13
14
15	1	1	0	1	0	1	0	1	1	1	0.7
17	0	0	0	0	1	1	0	1	0	0	0.3
18
58												0.525	0.170783	0.0853913
7 min
19	0	1	0	1	1	0	1	1	1	0	0.6
20
21
22
23	1	0	0	1	0	0	0	1	1	1	0.5
24
Day 7
5 min
31	1	0	0	1	0	1	1	1	1	1	0.7
32	1	1	1	1	1	0	0	1			0.75
33
7 min												0.6375	0.160078	0.0800391
25
26	1	1	1	0	0	1	0	0	0	0	0.4
27
28
29
30	1	1	0	1	0	1	1	0	1	1	0.7
Day 14
5 min
37	1	0	0	1	0	1	0	0	1	0	0.4
38	1	1	0	0	0	1	1	0	0	0	0.4
39
47												0.375	0.05	0.025
7 min
40	1	0	1	1	0	0	1	0	0	0	0.4
41	1	0	1	0	0	0	1	0	0	0	0.3
42
43
44
45
Day 28
5 min
46	1	1	1	0	1	2	1	1	2	2	1.2
48	0	1	0	0	1	0	0	1	1	1	0.5
49
50
51												0.70625	0.334399	0.1672
7 min
52	0	0	1	1	0	1	1	1			0.625
53
54
55	1	0	0	1	1	1	0	1	0	0	0.5
56
57
	Right EYE	(Exposed)
Day 1
5 min															p-value	Control
1	1	1	0	0	1	1	2				0.857143					0.4
2	1	1	2	2	2	1	1	1	1	1	1.3					0.5
3	1	2	2	1	1	0	1	0	1	0	0.9					0.6
4	3	2	2	2	1	1	2	1	1		1.66667	1.05397	0.359827	0.146899	0.0178351	0.5
5	1	1	1	1	1	1	0	0	0	1	0.7
6	2	2	1	0	1	0	1	1	0	1	0.9
7 min
7	2	1	1	2	1	1	2	1			1.375
9	1	1	1	1	0	0	1	2	2	2	1.1
10	2	2	1	1	2	1					1.5
11	2	2	2								2	1.615	0.424117	0.189671	0.00137811
12	3	3	2	2	2	2	2	2	2	1	2.1
Day 3
5 min
13	2	2	2	2	2	2	3	3			2.25					0.7
14	1	1	1	1	1	2	2				1.28571					0.3
15	1	1	0	0	1	2	3	3	2	2	1.5					0.6
17	1	0	0	1	1	1	1	2	2	2	1.1	1.66548	0.443097	0.180894	0.00129974	0.5
18	2	2	2	2	2	2	2	2			2
58	2	1	2	2	2	2	2				1.85714
7 min
19	3	2	2	1	2	1	1				1.71429
20	0	0	1	1	1	2	2				1
21	2	2	2	2	2	2	2				2
22	2	2	2	2	2	2					2	1.71786	0.418101	0.186981	0.0011183
23	3	1	2	2	2	1	2	2			1.875
Day 7
5 min
31	2	2	2	2	2	2	2	2	2	3	2.1					0.7
32	3	3	3	2	2	2	2	2			2.375	1.89167	0.61458	0.354828	0.0100729	0.75
33	2	2	2	1	1	2	1	1	0	0	1.2					0.4
7 min																0.7
26	3	3	3	3	3	3	3	2	1	2	2.6
27	2	2	2	2	2	2	2	2	2	3	2.1
28	2	1	1	1	1	0	1	1	2	3	1.3	2.26	0.585662	0.261916	0.00110365
29	3	2	2	2	2	3	3	3	3	3	2.6
30	3	2	2	2	3	3	3	3	3	3	2.7
Day 14
5 min
37	2	2	2	2	2	2	3	3			2.25					0.4
38	2	2	2	2	2	2					2					0.4
47	3	3	2	3	3	2	3	3	3	2	2.7	2.31667	0.35473	0.204803	0.000100492	0.4
																0.3
7 min
42	1	1	1	2	1	2	1	2	2	2	1.5
43	2	2	2	2	2	2	2	2	2	2	2	1.7375	0.205649	0.102825	1.34942e-05
44	2	2	2	1	1	2	1	2	2	2	1.7
45	2	2	2	2	2	1	1	2			1.75
Day 28
5 min
46	1	1	1	0	1	2	1	1	2	2	1.2					1.2
48	1	2	1	2	2	1	2	2			1.625					0.5
49	1	1	2	2	2	0	0	1	1	2	1.2	1.40056	0.279884	0.125168	0.0114478	0.625
50	3	2	2	1	2	2	2	1	1		1.77778					0.5
51	1	1	0	0	1	2	1	2	2	2	1.2
7 min
52	2	2	1	1	1	2	2	2	2	3	1.8
53	1	1	0	0	1	1	0	0	1	2	0.7
54	1	1	0	0	1	1	0	0	1	2	0.7
55	2	1	1	0	0	0	1	1	0	0	0.6	1.1	0.501996	0.204939	0.209124
56	1	1	1	1	2	2	2	2	2	1	1.5
57	1	1	1	2	2	2	1	1	1	1	1.3
