# Supplementary material for: Pathophysiology and inflammatory biomarkers of sulfur mustard-induced corneal injury in rabbits
Source: PLoS One. 2021 Oct 12;16(10):e0258503. doi: 10.1371/journal.pone.0258503 (PMC8509852; doi:10.1371/journal.pone.0258503)
Supplement: S14 Dataset — (XLSX) [file pone.0258503.s014.xlsx]

## Sheet: Cytokine Array Data
HD Study-1 (Cytokine Array)
	IL8	MMP-9		Average	IL8	MMP-9
Control	125	4		Control	443.8	133.6
	423	48		SM	11943.8	1719.75
	523	210
	675	217
	473	189		SEM	IL8	MMP-9
Average	443.8	133.6		Control	90.1789	44.7131
SEM	90.1789	44.7131		SM	3482.35	486.254
p-value	0.00709529	0.00777679
	IL8	MMP-9
SM	12615	2221
	13469	1835
	2469	320
	19222	2503
Average	11943.8	1719.75
SEM	3482.35	486.254
	IL-1α	IL-1β	IL-17A	IL-21	MIP-1β	TNFα	Leptin				Average	IL-1α	IL-1β	IL-17A	IL-21	MIP-1β	TNFα	Leptin
Control	965	0	34	15	90	0	0				Control	1107.4	86.4	152.8	143.2	253	131.2	63.2
	1069	6	38	41	298	54	9				SM	1123	119	174	177.75	304.25	204.5	30.25
	1149	193	216	215	278	246	13
	1118	37	226	228	299	273	92
	1236	196	250	217	300	83	202				SEM	IL-1α	IL-1β	IL-17A	IL-21	MIP-1β	TNFα	Leptin
Average	1107.4	86.4	152.8	143.2	253	131.2	63.2				Control	44.7958	44.5787	48.0067	47.2614	40.9536	54.2138	38.4362
SEM	44.7958	44.5787	48.0067	47.2614	40.9536	54.2138	38.4362				SM	25.4395	48.8433	50.1182	43.0317	3.61421	44.1635	25.0412
pValue	0.786741	0.637961	0.770819	0.614566	0.307279	0.346831	0.521364
	IL-1α	IL-1β	IL-17A	IL-21	MIP-1β	TNFα	Leptin
SM	1122	4	205	240	298	233	0
	1177	206	230	94	310	236	4
	1138	194	236	263	298	274	105
	1055	72	25	114	311	75	12
Average	1123	119	174	177.75	304.25	204.5	30.25
SEM	25.4395	48.8433	50.1182	43.0317	3.61421	44.1635	25.0412
